# Supplementary material for: Analyses of an Expressed Sequence Tag Library from Taenia solium, Cysticerca
Source: PLoS Negl Trop Dis. 2010 Dec 21;4(12):e919. doi: 10.1371/journal.pntd.0000919 (PMC3006133; doi:10.1371/journal.pntd.0000919)
Supplement: Table S3 — Result from Blast2GO web based annotation program. Results are presented as hits with a score <10−5. Results are divided into C = Cellular component, F = Molecular function and P = Biological process. (0.48 MB XLS) [file pntd.0000919.s005.xls]

## Sheet: blast2go_table_07072010
Seq. Name	Seq. Description	Seq. Length	#Hits	min. eValue	mean Similarity	#GOs	GOs	Enzyme Codes	InterProScan	InterProScan	InterProScan	InterProScan	InterProScan
TS.seq.screen.trim.Contig1	thioredoxin reductase 1	435	20	8.97636E-33	72.45%	10	P:cell proliferation; F:thioredoxin-disulfide reductase activity; P:mesoderm formation; F:NADP or NADPH binding; F:electron carrier activity; P:cell redox homeostasis; P:oxidation reduction; F:FAD binding; C:nucleus; C:cytosol	EC:1.8.1.9	no IPS match	no IPS match	no IPS match	no IPS match	no IPS match
TS.seq.screen.trim.Contig2	---NA---	521	0			0			no IPS match	no IPS match	no IPS match	no IPS match	no IPS match
TS.seq.screen.trim.Contig3	n-acetyltransferase ard1 homolog	353	20	1.72696E-15	61.9%	8	C:cytoplasm; P:DNA packaging; P:N-terminal protein amino acid acetylation; F:N-acetyltransferase activity; F:protein binding; P:internal protein amino acid acetylation; C:nucleus; F:ribosome binding		PTHR23091 (PANTHER), PTHR23091:SF4 (PANTHER)	PTHR23091 (PANTHER), PTHR23091:SF4 (PANTHER)	PTHR23091 (PANTHER), PTHR23091:SF4 (PANTHER)	PTHR23091 (PANTHER), PTHR23091:SF4 (PANTHER)	PTHR23091 (PANTHER), PTHR23091:SF4 (PANTHER)
TS.seq.screen.trim.Contig4	---NA---	486	0			0			no IPS match	no IPS match	no IPS match	no IPS match	no IPS match
TS.seq.screen.trim.Contig5	cysteine and histidine-rich domain -containing 1	512	20	6.63635E-8	64.25%	4	F:F; P:P; F:zinc ion binding; C:C		no IPS match	no IPS match	no IPS match	no IPS match	no IPS match
TS.seq.screen.trim.Contig6	synapse-associated protein	494	19	5.00275E-7	69.05263157894737%	4	C:cytoplasm; C:Golgi apparatus; C:nucleus; C:nucleolus		IPR010916; SignalP (SIGNALP)	IPR010916; SignalP (SIGNALP)	IPR010916; SignalP (SIGNALP)	IPR010916; SignalP (SIGNALP)	IPR010916; SignalP (SIGNALP)
TS.seq.screen.trim.Contig7	acyl- synthetase long-chain family member isoform cra_a	509	20	6.44055E-32	74.95%	14	C:cytosol; F:long-chain-fatty-acid-CoA ligase activity; C:soluble fraction; P:regulation of fatty acid oxidation; P:response to nutrient; C:peroxisomal membrane; C:mitochondrial outer membrane; P:digestion; C:membrane part; P:response to organic cyclic substance; P:response to drug; F:acetate-CoA ligase activity; C:endoplasmic reticulum; C:plasma membrane	EC:6.2.1.3; EC:6.2.1.1	no IPS match	no IPS match	no IPS match	no IPS match	no IPS match
TS.seq.screen.trim.Contig8	---NA---	274	0			0			SignalP (SIGNALP)	SignalP (SIGNALP)	SignalP (SIGNALP)	SignalP (SIGNALP)	SignalP (SIGNALP)
TS.seq.screen.trim.Contig9	---NA---	417	0			0			no IPS match	no IPS match	no IPS match	no IPS match	no IPS match
TS.seq.screen.trim.Contig10	protein camp- type beta	526	20	2.22968E-25	51.0%	1	P:regulation of cellular process		no IPS match	no IPS match	no IPS match	no IPS match	no IPS match
TS.seq.screen.trim.Contig11	dcp2 decapping enzyme homolog	528	20	9.21958E-35	63.1%	1	F:protein binding		no IPS match	no IPS match	no IPS match	no IPS match	no IPS match
TS.seq.screen.trim.Contig12	---NA---	534	0			0			no IPS match	no IPS match	no IPS match	no IPS match	no IPS match
TS.seq.screen.trim.Contig13	af267116_1activated oncosphere tso45-2a	354	20	1.31409E-23	98.05%	0			no IPS match	no IPS match	no IPS match	no IPS match	no IPS match
TS.seq.screen.trim.Contig14	mitochondrial ribosomal protein l28	503	20	1.56527E-27	57.85%	9	F:structural constituent of ribosome; F:translation regulator activity; F:transcription factor activity; C:mitochondrion; P:translation; F:F; C:ribosome; C:mitochondrial ribosome; P:regulation of transcription		no IPS match	no IPS match	no IPS match	no IPS match	no IPS match
TS.seq.screen.trim.Contig15	---NA---	507	0			1	F:catalytic activity		IPR020557	IPR020558	IPR020559	IPR020560	IPR020561
TS.seq.screen.trim.Contig16	---NA---	488	0			0			SignalP (SIGNALP)	SignalP (SIGNALP)	SignalP (SIGNALP)	SignalP (SIGNALP)	SignalP (SIGNALP)
TS.seq.screen.trim.Contig17	---NA---	360	0			0			SignalP (SIGNALP)	SignalP (SIGNALP)	SignalP (SIGNALP)	SignalP (SIGNALP)	SignalP (SIGNALP)
TS.seq.screen.trim.Contig18	oncosphere protein tso31a	360	2	5.15098E-4	49.0%	0			SignalP (SIGNALP)	SignalP (SIGNALP)	SignalP (SIGNALP)	SignalP (SIGNALP)	SignalP (SIGNALP)
TS.seq.screen.trim.Contig19	cwc15 homolog	459	20	2.24333E-10	39.5%	9	P:mRNA processing; C:nucleus; P:RNA splicing; F:F; F:RNA binding; C:C; C:spliceosomal complex; P:nuclear mRNA splicing, via spliceosome; P:P		no IPS match	no IPS match	no IPS match	no IPS match	no IPS match
TS.seq.screen.trim.Contig20	small subunit ribosomal protein s27e	240	2	1.11255E-6	80.0%	0			no IPS match	no IPS match	no IPS match	no IPS match	no IPS match
TS.seq.screen.trim.Contig21	---NA---	298	0			0			SignalP (SIGNALP)	SignalP (SIGNALP)	SignalP (SIGNALP)	SignalP (SIGNALP)	SignalP (SIGNALP)
TS.seq.screen.trim.Contig22	---NA---	230	0			0			no IPS match	no IPS match	no IPS match	no IPS match	no IPS match
TS.seq.screen.trim.Contig23	---NA---	418	0			0			SignalP (SIGNALP)	SignalP (SIGNALP)	SignalP (SIGNALP)	SignalP (SIGNALP)	SignalP (SIGNALP)
TS.seq.screen.trim.Contig24	follistatin kunitz and netrin domain containing 2	351	20	1.78712E-12	55.1%	3	C:extracellular region; F:endopeptidase inhibitor activity; F:catalytic activity		SignalP (SIGNALP)	SignalP (SIGNALP)	SignalP (SIGNALP)	SignalP (SIGNALP)	SignalP (SIGNALP)
TS.seq.screen.trim.Contig25	hypothetical protein TRIADDRAFT_56522 [Trichoplax adhaerens]	549	2	1.45066E-4	70.0%	0			no IPS match	no IPS match	no IPS match	no IPS match	no IPS match
TS.seq.screen.trim.Contig26	39s ribosomal protein mitochondrial precursor	460	2	2.91225E-10	33.0%	0			SignalP (SIGNALP)	SignalP (SIGNALP)	SignalP (SIGNALP)	SignalP (SIGNALP)	SignalP (SIGNALP)
TS.seq.screen.trim.Contig27	oncosphere protein tso31c	330	6	3.5733E-13	92.5%	0			SignalP (SIGNALP)	SignalP (SIGNALP)	SignalP (SIGNALP)	SignalP (SIGNALP)	SignalP (SIGNALP)
TS.seq.screen.trim.Contig28	---NA---	295	0			0			no IPS match	no IPS match	no IPS match	no IPS match	no IPS match
TS.seq.screen.trim.Contig29	---NA---	452	0			0			no IPS match	no IPS match	no IPS match	no IPS match	no IPS match
TS.seq.screen.trim.Contig30	---NA---	271	0			0			SignalP (SIGNALP)	SignalP (SIGNALP)	SignalP (SIGNALP)	SignalP (SIGNALP)	SignalP (SIGNALP)
TS.seq.screen.trim.Contig31	---NA---	392	0			0			SignalP (SIGNALP)	SignalP (SIGNALP)	SignalP (SIGNALP)	SignalP (SIGNALP)	SignalP (SIGNALP)
TS.seq.screen.trim.Contig32	cytoplasmic 1	408	20	3.11004E-25	100.0%	17	P:cellular component movement; C:cytosol; C:cortical cytoskeleton; P:sarcomere organization; C:axon; C:soluble fraction; C:myofibril; F:identical protein binding; C:NuA4 histone acetyltransferase complex; F:ATP binding; C:actin cytoskeleton; P:axonogenesis; F:nitric-oxide synthase binding; F:protein kinase binding; F:structural constituent of cytoskeleton; P:sensory perception of sound; P:respons…		IPR004000; IPR004001; G3DSA:3.30.420.40 (GENE3D), SSF53067 (SUPERFAMILY)	IPR004000; IPR004001; G3DSA:3.30.420.40 (GENE3D), SSF53067 (SUPERFAMILY)	IPR004000; IPR004001; G3DSA:3.30.420.40 (GENE3D), SSF53067 (SUPERFAMILY)	IPR004000; IPR004001; G3DSA:3.30.420.40 (GENE3D), SSF53067 (SUPERFAMILY)	IPR004000; IPR004001; G3DSA:3.30.420.40 (GENE3D), SSF53067 (SUPERFAMILY)
TS.seq.screen.trim.Contig33	conserved hypothetical protein [Pediculus humanus corporis]	344	7	5.2604E-12	84.42857142857143%	0			SignalP (SIGNALP)	SignalP (SIGNALP)	SignalP (SIGNALP)	SignalP (SIGNALP)	SignalP (SIGNALP)
TS.seq.screen.trim.Contig34	---NA---	281	0			0			IPR021712; PD936484 (PRODOM), SignalP (SIGNALP)	IPR021712; PD936484 (PRODOM), SignalP (SIGNALP)	IPR021712; PD936484 (PRODOM), SignalP (SIGNALP)	IPR021712; PD936484 (PRODOM), SignalP (SIGNALP)	IPR021712; PD936484 (PRODOM), SignalP (SIGNALP)
TS.seq.screen.trim.Contig35	actin 5c	426	20	2.8396E-18	100.0%	4	C:cytoskeleton; C:cytoplasm; F:ATP binding; F:protein binding		IPR004000; IPR004001; G3DSA:3.30.420.40 (GENE3D), SSF53067 (SUPERFAMILY)	IPR004000; IPR004001; G3DSA:3.30.420.40 (GENE3D), SSF53067 (SUPERFAMILY)	IPR004000; IPR004001; G3DSA:3.30.420.40 (GENE3D), SSF53067 (SUPERFAMILY)	IPR004000; IPR004001; G3DSA:3.30.420.40 (GENE3D), SSF53067 (SUPERFAMILY)	IPR004000; IPR004001; G3DSA:3.30.420.40 (GENE3D), SSF53067 (SUPERFAMILY)
TS.seq.screen.trim.Contig36	---NA---	350	0			3	C:nucleosome; F:DNA binding; P:nucleosome assembly		IPR000164	IPR000165	IPR000166	IPR000167	IPR000168
TS.seq.screen.trim.Contig37	---NA---	427	0			0			no IPS match	no IPS match	no IPS match	no IPS match	no IPS match
TS.seq.screen.trim.Contig38	cytoskeletal actin	559	20	4.51093E-73	94.05%	4	C:cytoskeleton; C:cytoplasm; F:ATP binding; F:protein binding		no IPS match	no IPS match	no IPS match	no IPS match	no IPS match
TS.seq.screen.trim.Contig39	---NA---	533	0			0			no IPS match	no IPS match	no IPS match	no IPS match	no IPS match
TS.seq.screen.trim.Contig40	---NA---	426	0			0			no IPS match	no IPS match	no IPS match	no IPS match	no IPS match
TS.seq.screen.trim.Contig41	l-lactate dehydrogenase a	464	20	6.84656E-12	75.1%	2	F:oxidoreductase activity, acting on the CH-OH group of donors, NAD or NADP as acceptor; P:glycolysis	EC:1.1.1.0	no IPS match	no IPS match	no IPS match	no IPS match	no IPS match
TS.seq.screen.trim.Contig42	---NA---	436	0			0			SignalP (SIGNALP)	SignalP (SIGNALP)	SignalP (SIGNALP)	SignalP (SIGNALP)	SignalP (SIGNALP)
TS.seq.screen.trim.Contig43	lactate dehydrogenase-a	498	20	4.09148E-30	74.35%	4	F:oxidoreductase activity, acting on the CH-OH group of donors, NAD or NADP as acceptor; P:glycolysis; P:oxidation reduction; F:binding	EC:1.1.1.0	IPR001236; IPR016040; PTHR11540 (PANTHER), PTHR11540:SF3 (PANTHER), SSF51735 (SUPERFAMILY)	IPR001236; IPR016040; PTHR11540 (PANTHER), PTHR11540:SF3 (PANTHER), SSF51735 (SUPERFAMILY)	IPR001236; IPR016040; PTHR11540 (PANTHER), PTHR11540:SF3 (PANTHER), SSF51735 (SUPERFAMILY)	IPR001236; IPR016040; PTHR11540 (PANTHER), PTHR11540:SF3 (PANTHER), SSF51735 (SUPERFAMILY)	IPR001236; IPR016040; PTHR11540 (PANTHER), PTHR11540:SF3 (PANTHER), SSF51735 (SUPERFAMILY)
TS.seq.screen.trim.Contig44	---NA---	237	0			0			SignalP (SIGNALP)	SignalP (SIGNALP)	SignalP (SIGNALP)	SignalP (SIGNALP)	SignalP (SIGNALP)
TS.seq.screen.trim.Contig45	af267121_1activated oncosphere tso45-1b	498	20	2.78302E-29	92.85%	0			no IPS match	no IPS match	no IPS match	no IPS match	no IPS match
TS.seq.screen.trim.Contig46	---NA---	229	0			0			SignalP (SIGNALP)	SignalP (SIGNALP)	SignalP (SIGNALP)	SignalP (SIGNALP)	SignalP (SIGNALP)
TS.seq.screen.trim.Contig47	ribosomal protein s8	337	20	3.3114E-19	65.45%	3	F:protein binding; C:cytosolic small ribosomal subunit; P:translational elongation		PTHR10394 (PANTHER), PTHR10394:SF1 (PANTHER)	PTHR10394 (PANTHER), PTHR10394:SF1 (PANTHER)	PTHR10394 (PANTHER), PTHR10394:SF1 (PANTHER)	PTHR10394 (PANTHER), PTHR10394:SF1 (PANTHER)	PTHR10394 (PANTHER), PTHR10394:SF1 (PANTHER)
TS.seq.screen.trim.Contig48	protein	326	20	9.47493E-14	79.5%	0			SignalP (SIGNALP)	SignalP (SIGNALP)	SignalP (SIGNALP)	SignalP (SIGNALP)	SignalP (SIGNALP)
TS.seq.screen.trim.Contig49	---NA---	124	0			0			no IPS match	no IPS match	no IPS match	no IPS match	no IPS match
TS.seq.screen.trim.Contig50	---NA---	476	0			0			no IPS match	no IPS match	no IPS match	no IPS match	no IPS match
TS.seq.screen.trim.Contig51	protein camp dependent type i beta	450	20	3.80044E-39	91.25%	10	P:learning or memory; P:organ morphogenesis; F:cAMP binding; F:cAMP-dependent protein kinase regulator activity; P:hormone-mediated signaling pathway; F:kinase activity; P:regulation of protein amino acid phosphorylation; P:cell proliferation; C:cytoplasm; C:cAMP-dependent protein kinase complex		no IPS match	no IPS match	no IPS match	no IPS match	no IPS match
TS.seq.screen.trim.Contig52	small subunit ribosomal protein s27e	516	20	1.95195E-31	81.0%	4	C:ribosome; F:structural constituent of ribosome; F:zinc ion binding; P:translation	EC:3.6.5.3	no IPS match	no IPS match	no IPS match	no IPS match	no IPS match
TS.seq.screen.trim.Contig53	---NA---	335	0			0			SignalP (SIGNALP)	SignalP (SIGNALP)	SignalP (SIGNALP)	SignalP (SIGNALP)	SignalP (SIGNALP)
TS.seq.screen.trim.Contig54	---NA---	483	0			0			no IPS match	no IPS match	no IPS match	no IPS match	no IPS match
TS.seq.screen.trim.Contig55	---NA---	528	0			0			no IPS match	no IPS match	no IPS match	no IPS match	no IPS match
TS.seq.screen.trim.Contig56	---NA---	475	0			0			SignalP (SIGNALP)	SignalP (SIGNALP)	SignalP (SIGNALP)	SignalP (SIGNALP)	SignalP (SIGNALP)
TS.seq.screen.trim.Contig57	---NA---	142	0			0			no IPS match	no IPS match	no IPS match	no IPS match	no IPS match
TS.seq.screen.trim.Contig58	---NA---	158	0			0			no IPS match	no IPS match	no IPS match	no IPS match	no IPS match
TS.seq.screen.trim.Contig59	beta actin	348	20	9.51299E-14	100.0%	14	P:cellular component movement; C:cytosol; P:cytokinesis; C:soluble fraction; P:cytoskeleton organization; F:identical protein binding; P:phagocytosis, engulfment; C:NuA4 histone acetyltransferase complex; F:ATP binding; F:nitric-oxide synthase binding; C:actin filament; F:structural constituent of cytoskeleton; P:sensory perception of sound; P:response to calcium ion		IPR004000; IPR004001; G3DSA:3.30.420.40 (GENE3D), SSF53067 (SUPERFAMILY)	IPR004000; IPR004001; G3DSA:3.30.420.40 (GENE3D), SSF53067 (SUPERFAMILY)	IPR004000; IPR004001; G3DSA:3.30.420.40 (GENE3D), SSF53067 (SUPERFAMILY)	IPR004000; IPR004001; G3DSA:3.30.420.40 (GENE3D), SSF53067 (SUPERFAMILY)	IPR004000; IPR004001; G3DSA:3.30.420.40 (GENE3D), SSF53067 (SUPERFAMILY)
TS.seq.screen.trim.Contig60	n-acetyltransferase ard1 homolog	480	20	9.23443E-38	89.0%	10	C:U5 snRNP; P:RNA splicing; P:cell division; F:ribosome binding; F:protein binding; P:mitosis; P:mRNA processing; F:peptide alpha-N-acetyltransferase activity; C:cytoplasm; P:N-terminal protein amino acid acetylation	EC:2.3.1.88	no IPS match	no IPS match	no IPS match	no IPS match	no IPS match
TS.seq.screen.trim.Contig61	cytochrome c oxidase copper chaperone	309	20	2.36939E-17	84.05%	7	C:mitochondrial intermembrane space; P:copper ion transport; F:enzyme activator activity; F:copper chaperone activity; P:brain development; P:heart development; P:generation of precursor metabolites and energy		IPR007745	IPR007746	IPR007747	IPR007748	IPR007749
TS.seq.screen.trim.Contig62	---NA---	278	0			0			SignalP (SIGNALP)	SignalP (SIGNALP)	SignalP (SIGNALP)	SignalP (SIGNALP)	SignalP (SIGNALP)
TS.seq.screen.trim.Contig63	acyl- synthetase long-chain family member 5	485	20	1.80688E-10	35.0%	1	C:cell part		no IPS match	no IPS match	no IPS match	no IPS match	no IPS match
TS.seq.screen.trim.Contig64	solute carrier family member b3	518	16	5.71897E-7	55.125%	6	C:mitochondrion; C:integral to membrane; C:membrane; C:Golgi membrane; C:Golgi apparatus; P:transport		no IPS match	no IPS match	no IPS match	no IPS match	no IPS match
TS.seq.screen.trim.Contig65	---NA---	471	0			0			no IPS match	no IPS match	no IPS match	no IPS match	no IPS match
TS.seq.screen.trim.Contig66	inhibitor of growth protein 3	668	20	1.77519E-20	76.9%	6	P:chromatin modification; P:meiosis; F:protein binding; C:nucleus; F:zinc ion binding; P:DNA repair		no IPS match	no IPS match	no IPS match	no IPS match	no IPS match
TS.seq.screen.trim.Contig67	---NA---	439	0			0			SignalP (SIGNALP)	SignalP (SIGNALP)	SignalP (SIGNALP)	SignalP (SIGNALP)	SignalP (SIGNALP)
TS.seq.screen.trim.Contig68	papillary renal cell carcinoma (translocation-associated)	494	20	7.42379E-27	59.35%	8	F:ATP binding; F:F; F:aminoacyl-tRNA ligase activity; C:cytoplasm; F:nucleotide binding; P:tRNA aminoacylation for protein translation; P:P; C:C		IPR018800	IPR018801	IPR018802	IPR018803	IPR018804
TS.seq.screen.trim.Contig69	transforming protein precursor	365	20	1.45472E-33	58.95%	8	P:Wnt receptor signaling pathway; P:Rho protein signal transduction; P:cell migration involved in gastrulation; P:anti-apoptosis; P:tail morphogenesis; P:otolith development; F:GTP binding; C:intracellular		IPR001806; IPR003578; IPR013753; G3DSA:3.40.50.300 (GENE3D), PTHR11708 (PANTHER), PTHR11708:SF52 (PANTHER), SSF52540 (SUPERFAMILY)	IPR001806; IPR003578; IPR013753; G3DSA:3.40.50.300 (GENE3D), PTHR11708 (PANTHER), PTHR11708:SF52 (PANTHER), SSF52540 (SUPERFAMILY)	IPR001806; IPR003578; IPR013753; G3DSA:3.40.50.300 (GENE3D), PTHR11708 (PANTHER), PTHR11708:SF52 (PANTHER), SSF52540 (SUPERFAMILY)	IPR001806; IPR003578; IPR013753; G3DSA:3.40.50.300 (GENE3D), PTHR11708 (PANTHER), PTHR11708:SF52 (PANTHER), SSF52540 (SUPERFAMILY)	IPR001806; IPR003578; IPR013753; G3DSA:3.40.50.300 (GENE3D), PTHR11708 (PANTHER), PTHR11708:SF52 (PANTHER), SSF52540 (SUPERFAMILY)
TS.seq.screen.trim.Contig70	cytoplasmic dynein light chain	515	20	1.47155E-7	69.8%	11	F:microtubule motor activity; P:sperm individualization; P:actin filament bundle assembly; F:ATPase activity, coupled; P:imaginal disc-derived wing morphogenesis; C:cytoplasmic dynein complex; P:microtubule-based movement; F:dynein intermediate chain binding; F:protein homodimerization activity; P:bristle morphogenesis; P:spermatid nucleus elongation		no IPS match	no IPS match	no IPS match	no IPS match	no IPS match
TS.seq.screen.trim.Contig71	---NA---	253	0			0			no IPS match	no IPS match	no IPS match	no IPS match	no IPS match
TS.seq.screen.trim.Contig72	peptidyl-prolyl cis-trans isomerase-like 2 ppil2	429	16	5.53105E-6	78.5625%	3	F:peptidyl-prolyl cis-trans isomerase activity; P:protein folding; F:isomerase activity		no IPS match	no IPS match	no IPS match	no IPS match	no IPS match
TS.seq.screen.trim.Contig73	rnase k	315	12	4.75558E-13	61.083333333333336%	7	F:hydrolase activity; P:rRNA transcription; C:integral to membrane; C:membrane; F:endoribonuclease activity; F:endonuclease activity; C:C		SignalP (SIGNALP)	SignalP (SIGNALP)	SignalP (SIGNALP)	SignalP (SIGNALP)	SignalP (SIGNALP)
TS.seq.screen.trim.Contig74	hypothetical protein [Taenia solium]	536	1	2.43457E-46	100.0%	0			SignalP (SIGNALP)	SignalP (SIGNALP)	SignalP (SIGNALP)	SignalP (SIGNALP)	SignalP (SIGNALP)
TS.seq.screen.trim.Contig75	nucleoside diphosphate kinase b	723	20	5.2504E-46	58.65%	19	C:lamellipodium; F:protein binding; P:negative regulation of myeloid leukocyte differentiation; F:nucleoside diphosphate kinase activity; P:regulation of epidermis development; P:positive regulation of cAMP biosynthetic process; C:intermediate filament; P:nucleoside diphosphate phosphorylation; P:transcription; C:ruffle; P:positive regulation of keratinocyte differentiation; P:positive regulation…	EC:2.7.4.6	IPR001564	IPR001565	IPR001566	IPR001567	IPR001568
TS.seq.screen.trim.Contig76	---NA---	353	0			0			PTHR10075 (PANTHER), PTHR10075:SF6 (PANTHER), SignalP (SIGNALP)	PTHR10075 (PANTHER), PTHR10075:SF6 (PANTHER), SignalP (SIGNALP)	PTHR10075 (PANTHER), PTHR10075:SF6 (PANTHER), SignalP (SIGNALP)	PTHR10075 (PANTHER), PTHR10075:SF6 (PANTHER), SignalP (SIGNALP)	PTHR10075 (PANTHER), PTHR10075:SF6 (PANTHER), SignalP (SIGNALP)
TS.seq.screen.trim.Contig77	---NA---	477	0			0			no IPS match	no IPS match	no IPS match	no IPS match	no IPS match
TS.seq.screen.trim.Contig78	---NA---	392	0			0			SignalP (SIGNALP)	SignalP (SIGNALP)	SignalP (SIGNALP)	SignalP (SIGNALP)	SignalP (SIGNALP)
TS.seq.screen.trim.Contig79	sjchgc09141 protein	420	4	1.05648E-4	50.5%	0			no IPS match	no IPS match	no IPS match	no IPS match	no IPS match
TS.seq.screen.trim.Contig80	calnexin	539	20	5.27743E-9	71.7%	3	P:protein folding; C:endoplasmic reticulum; F:unfolded protein binding		no IPS match	no IPS match	no IPS match	no IPS match	no IPS match
TS.seq.screen.trim.Contig81	lps-induced tnf-alpha factor	507	20	3.10317E-18	57.6%	3	P:regulation of transcription, DNA-dependent; C:cytoplasm; P:transcription		IPR006629; PTHR23292 (PANTHER)	IPR006629; PTHR23292 (PANTHER)	IPR006629; PTHR23292 (PANTHER)	IPR006629; PTHR23292 (PANTHER)	IPR006629; PTHR23292 (PANTHER)
TS.seq.screen.trim.Contig82	mgc80968 protein	504	4	3.94944E-26	59.5%	0			SignalP (SIGNALP)	SignalP (SIGNALP)	SignalP (SIGNALP)	SignalP (SIGNALP)	SignalP (SIGNALP)
TS.seq.screen.trim.Contig83	btb poz domain-containing protein 12	731	4	7.18822E-16	46.5%	0			no IPS match	no IPS match	no IPS match	no IPS match	no IPS match
TS.seq.screen.trim.Contig84	mon2 protein	661	20	1.03407E-20	52.55%	4	F:binding; P:transport; P:Golgi to endosome transport; P:protein transport		no IPS match	no IPS match	no IPS match	no IPS match	no IPS match
TS.seq.screen.trim.Contig85	heparin binding protein	476	20	9.97933E-32	78.0%	6	F:RNA binding; F:structural constituent of ribosome; P:translational elongation; P:alpha-beta T cell differentiation; F:heparin binding; C:cytosolic large ribosomal subunit		SignalP (SIGNALP)	SignalP (SIGNALP)	SignalP (SIGNALP)	SignalP (SIGNALP)	SignalP (SIGNALP)
TS.seq.screen.trim.Contig86	oxysterol-binding protein osbpl10	561	20	3.16748E-10	64.05%	1	P:transport		no IPS match	no IPS match	no IPS match	no IPS match	no IPS match
TS.seq.screen.trim.Contig87	---NA---	453	0			0			SignalP (SIGNALP)	SignalP (SIGNALP)	SignalP (SIGNALP)	SignalP (SIGNALP)	SignalP (SIGNALP)
TS.seq.screen.trim.Contig88	---NA---	441	0			0			no IPS match	no IPS match	no IPS match	no IPS match	no IPS match
TS.seq.screen.trim.Contig89	polymerase ii (dna directed) polypeptide h	603	20	9.70064E-54	70.75%	6	F:DNA-directed RNA polymerase activity; P:transcription initiation from RNA polymerase II promoter; C:DNA-directed RNA polymerase II, core complex; F:protein binding; P:RNA elongation from RNA polymerase II promoter; P:nuclear mRNA splicing, via spliceosome	EC:2.7.7.6	no IPS match	no IPS match	no IPS match	no IPS match	no IPS match
TS.seq.screen.trim.Contig90	---NA---	521	0			0			SignalP (SIGNALP)	SignalP (SIGNALP)	SignalP (SIGNALP)	SignalP (SIGNALP)	SignalP (SIGNALP)
TS.seq.screen.trim.Contig91	---NA---	530	0			0			no IPS match	no IPS match	no IPS match	no IPS match	no IPS match
TS.seq.screen.trim.Contig92	transmembrane protein 9 precursor	493	18	2.64654E-16	60.666666666666664%	1	C:integral to membrane		no IPS match	no IPS match	no IPS match	no IPS match	no IPS match
TS.seq.screen.trim.Contig93	cation-transporting atpase	449	20	7.72303E-16	54.1%	4	P:reproduction; P:multicellular organismal development; P:G-protein coupled receptor protein signaling pathway; C:integral to membrane		IPR000276	IPR000277	IPR000278	IPR000279	IPR000280
TS.seq.screen.trim.Contig94	lin-9 homolog ( elegans)	940	20	2.42581E-58	71.15%	1	P:cellular process		no IPS match	no IPS match	no IPS match	no IPS match	no IPS match
TS.seq.screen.trim.Contig95	---NA---	314	0			0			SignalP (SIGNALP)	SignalP (SIGNALP)	SignalP (SIGNALP)	SignalP (SIGNALP)	SignalP (SIGNALP)
TS.seq.screen.trim.Contig96	gaba receptor-associated protein like 1	588	20	3.06892E-41	85.3%	8	F:receptor activity; F:GABA receptor binding; C:Golgi apparatus; F:beta-tubulin binding; C:autophagic vacuole; C:membrane; C:endoplasmic reticulum; C:microtubule		no IPS match	no IPS match	no IPS match	no IPS match	no IPS match
TS.seq.screen.trim.Contig97	vps20-associated 1 like 1	397	15	6.19943E-5	69.6%	2	C:cytoplasm; F:protein binding		no IPS match	no IPS match	no IPS match	no IPS match	no IPS match
TS.seq.screen.trim.Contig98	---NA---	359	0			0			no IPS match	no IPS match	no IPS match	no IPS match	no IPS match
TS.seq.screen.trim.Contig99	---NA---	499	0			0			no IPS match	no IPS match	no IPS match	no IPS match	no IPS match
TS.seq.screen.trim.Contig100	caspase-7 (c14 family)	569	6	1.05408E-8	50.166666666666664%	9	F:cysteine-type endopeptidase activity; F:hydrolase activity; P:apoptosis; F:cysteine-type peptidase activity; F:peptidase activity; P:proteolysis; C:intracellular; F:protein binding; P:regulation of apoptosis		no IPS match	no IPS match	no IPS match	no IPS match	no IPS match
TS.seq.screen.trim.Contig101	ribosomal protein l36	320	20	1.56991E-24	72.3%	5	C:ribosome; F:structural constituent of ribosome; P:regulation of cell cycle; P:brain development; P:translation	EC:3.6.5.3	SignalP (SIGNALP)	SignalP (SIGNALP)	SignalP (SIGNALP)	SignalP (SIGNALP)	SignalP (SIGNALP)
TS.seq.screen.trim.Contig102	prefoldin subunit 2	491	20	6.08701E-37	71.8%	3	P:protein folding; C:prefoldin complex; F:unfolded protein binding		no IPS match	no IPS match	no IPS match	no IPS match	no IPS match
TS.seq.screen.trim.Contig103	---NA---	337	0			0			no IPS match	no IPS match	no IPS match	no IPS match	no IPS match
TS.seq.screen.trim.Contig104	splicing arginine serine-rich 7	510	20	2.33855E-37	69.3%	6	F:nucleic acid binding; F:protein binding; C:nucleus; F:zinc ion binding; P:nuclear mRNA splicing, via spliceosome; F:nucleotide binding		IPR000504; IPR001878; IPR012677; PTHR10548 (PANTHER), SSF54928 (SUPERFAMILY)	IPR000504; IPR001878; IPR012677; PTHR10548 (PANTHER), SSF54928 (SUPERFAMILY)	IPR000504; IPR001878; IPR012677; PTHR10548 (PANTHER), SSF54928 (SUPERFAMILY)	IPR000504; IPR001878; IPR012677; PTHR10548 (PANTHER), SSF54928 (SUPERFAMILY)	IPR000504; IPR001878; IPR012677; PTHR10548 (PANTHER), SSF54928 (SUPERFAMILY)
TS.seq.screen.trim.Contig105	---NA---	513	0			0			SignalP (SIGNALP)	SignalP (SIGNALP)	SignalP (SIGNALP)	SignalP (SIGNALP)	SignalP (SIGNALP)
TS.seq.screen.trim.Contig106	---NA---	496	0			0			no IPS match	no IPS match	no IPS match	no IPS match	no IPS match
TS.seq.screen.trim.Contig107	fragile x mental autosomal homolog 2	856	20	9.97645E-37	49.85%	3	C:cytoplasm; P:developmental process; C:intracellular organelle		no IPS match	no IPS match	no IPS match	no IPS match	no IPS match
TS.seq.screen.trim.Contig108	---NA---	428	0			0			SignalP (SIGNALP)	SignalP (SIGNALP)	SignalP (SIGNALP)	SignalP (SIGNALP)	SignalP (SIGNALP)
TS.seq.screen.trim.Contig109	adenylyl cyclase-associated protein 1	674	20	4.43862E-43	70.65%	6	P:mesodermal cell migration; P:activation of adenylate cyclase activity; F:actin monomer binding; P:establishment or maintenance of cell polarity; P:signal transduction; P:cytoskeleton organization		IPR001837; IPR006599; IPR013912; IPR016098; IPR017901; IPR018106	IPR001837; IPR006599; IPR013912; IPR016098; IPR017901; IPR018107	IPR001837; IPR006599; IPR013912; IPR016098; IPR017901; IPR018108	IPR001837; IPR006599; IPR013912; IPR016098; IPR017901; IPR018109	IPR001837; IPR006599; IPR013912; IPR016098; IPR017901; IPR018110
TS.seq.screen.trim.Contig110	geranylgeranyl diphosphate synthase 1	729	20	8.04818E-44	66.85%	3	F:geranyltranstransferase activity; C:soluble fraction; F:farnesyltranstransferase activity	EC:2.5.1.10; EC:2.5.1.29	SignalP (SIGNALP)	SignalP (SIGNALP)	SignalP (SIGNALP)	SignalP (SIGNALP)	SignalP (SIGNALP)
TS.seq.screen.trim.Contig111	---NA---	627	0			0			SignalP (SIGNALP)	SignalP (SIGNALP)	SignalP (SIGNALP)	SignalP (SIGNALP)	SignalP (SIGNALP)
TS.seq.screen.trim.Contig112	las1-like protein	549	20	6.70011E-31	47.6%	6	P:establishment of cell polarity; F:protein binding; P:cell morphogenesis; C:nuclear envelope; P:actin cytoskeleton organization; C:nucleus		no IPS match	no IPS match	no IPS match	no IPS match	no IPS match
TS.seq.screen.trim.Contig113	annexin a11	566	20	2.12741E-22	52.85%	2	F:binding; P:wing disc dorsal/ventral pattern formation		no IPS match	no IPS match	no IPS match	no IPS match	no IPS match
TS.seq.screen.trim.Contig114	sjchgc06129 protein	617	3	2.16158E-11	57.666666666666664%	0			no IPS match	no IPS match	no IPS match	no IPS match	no IPS match
TS.seq.screen.trim.Contig115	amsh	438	20	9.26859E-17	72.65%	1	F:hydrolase activity		SignalP (SIGNALP)	SignalP (SIGNALP)	SignalP (SIGNALP)	SignalP (SIGNALP)	SignalP (SIGNALP)
TS.seq.screen.trim.Contig116	---NA---	627	0			0			no IPS match	no IPS match	no IPS match	no IPS match	no IPS match
TS.seq.screen.trim.Contig117	nadh:ubiquinone dehydrogenase	571	20	4.03466E-40	60.95%	6	C:mitochondrion; P:oxidation reduction; F:oxidoreductase activity; P:electron transport chain; F:NADH dehydrogenase activity; P:transport		no IPS match	no IPS match	no IPS match	no IPS match	no IPS match
TS.seq.screen.trim.Contig118	cg1239-pa	684	20	9.61279E-57	57.2%	2	F:methyltransferase activity; F:polynucleotide adenylyltransferase activity		no IPS match	no IPS match	no IPS match	no IPS match	no IPS match
TS.seq.screen.trim.Contig119	brain protein 44-like	503	20	1.04507E-39	83.9%	1	C:mitochondrial inner membrane		no IPS match	no IPS match	no IPS match	no IPS match	no IPS match
TS.seq.screen.trim.Contig120	cytochrome c oxidase subunit 1	360	20	4.35282E-25	74.65%	6	F:oxidoreductase activity; F:iron ion binding; P:oxidation reduction; C:membrane; C:mitochondrion; P:generation of precursor metabolites and energy		SignalP (SIGNALP)	SignalP (SIGNALP)	SignalP (SIGNALP)	SignalP (SIGNALP)	SignalP (SIGNALP)
TS.seq.screen.trim.Contig121	loc495336 protein	459	1	5.11613E-4	48.0%	3	F:nucleic acid binding; F:RNA binding; F:nucleotide binding		no IPS match	no IPS match	no IPS match	no IPS match	no IPS match
TS.seq.screen.trim.Contig122	transcriptional family	509	20	4.25051E-84	97.75%	2	F:transcription factor activity; P:regulation of transcription, DNA-dependent		no IPS match	no IPS match	no IPS match	no IPS match	no IPS match
TS.seq.screen.trim.Contig123	---NA---	432	0			0			no IPS match	no IPS match	no IPS match	no IPS match	no IPS match
TS.seq.screen.trim.Contig124	---NA---	352	0			0			SignalP (SIGNALP)	SignalP (SIGNALP)	SignalP (SIGNALP)	SignalP (SIGNALP)	SignalP (SIGNALP)
TS.seq.screen.trim.Contig125	dm9 domain-containing protein	465	20	1.59994E-61	58.2%	0			PF11901 (PFAM)	PF11901 (PFAM)	PF11901 (PFAM)	PF11901 (PFAM)	PF11901 (PFAM)
TS.seq.screen.trim.Contig126	onca_taetaoncosphere antigen a	621	1	2.79434E-22	46.0%	0			SignalP (SIGNALP)	SignalP (SIGNALP)	SignalP (SIGNALP)	SignalP (SIGNALP)	SignalP (SIGNALP)
TS.seq.screen.trim.Contig127	protein	373	20	8.07221E-13	81.4%	4	F:nucleic acid binding; P:rRNA processing; C:ribonucleoprotein complex; C:nucleus		SignalP (SIGNALP)	SignalP (SIGNALP)	SignalP (SIGNALP)	SignalP (SIGNALP)	SignalP (SIGNALP)
TS.seq.screen.trim.Contig128	---NA---	410	0			0			no IPS match	no IPS match	no IPS match	no IPS match	no IPS match
TS.seq.screen.trim.Contig129	sjchgc02612 protein	604	2	6.56747E-18	55.0%	0			SignalP (SIGNALP)	SignalP (SIGNALP)	SignalP (SIGNALP)	SignalP (SIGNALP)	SignalP (SIGNALP)
TS.seq.screen.trim.Contig130	ski interacting protein	587	20	3.09236E-78	74.45%	5	P:positive regulation of transcription from RNA polymerase II promoter; C:spliceosomal complex; P:nuclear mRNA splicing, via spliceosome; F:transcription coactivator activity; F:vitamin D receptor binding		no IPS match	no IPS match	no IPS match	no IPS match	no IPS match
TS.seq.screen.trim.Contig131	insulin induced gene 2	367	20	4.62019E-8	61.25%	1	C:cell part		no IPS match	no IPS match	no IPS match	no IPS match	no IPS match
TS.seq.screen.trim.Contig132	protein translation factor sui1 homolog	340	20	6.8623E-25	77.45%	2	P:translational initiation; F:translation initiation factor activity		no IPS match	no IPS match	no IPS match	no IPS match	no IPS match
TS.seq.screen.trim.Contig133	ies6-similar protein	536	20	3.42882E-16	61.3%	2	F:F; C:C		SignalP (SIGNALP)	SignalP (SIGNALP)	SignalP (SIGNALP)	SignalP (SIGNALP)	SignalP (SIGNALP)
TS.seq.screen.trim.Contig134	ccr4-associated factor	463	12	4.0936E-14	52.083333333333336%	18	F:Ran GTPase binding; C:nuclear membrane; P:response to brefeldin A; C:nucleus; P:response to caffeine; F:nucleic acid binding; P:cellular response to oxidative stress; C:CCR4-NOT core complex; P:regulation of transcription from RNA polymerase II promoter; F:metal ion binding; P:RNA elongation from RNA polymerase II promoter; C:cytoplasm; P:protein export from nucleus; P:nuclear-transcribed mRNA …		no IPS match	no IPS match	no IPS match	no IPS match	no IPS match
TS.seq.screen.trim.Contig135	---NA---	546	0			0			no IPS match	no IPS match	no IPS match	no IPS match	no IPS match
TS.seq.screen.trim.Contig136	elegans protein confirmed by transcript evidence	487	20	7.98651E-37	62.5%	0			SignalP (SIGNALP)	SignalP (SIGNALP)	SignalP (SIGNALP)	SignalP (SIGNALP)	SignalP (SIGNALP)
TS.seq.screen.trim.Contig137	protein kinase	523	20	1.90375E-37	85.9%	13	P:axon guidance; P:JNK cascade; C:cytoskeleton; P:regulation of cell shape; P:dorsal closure; P:regulation of axonogenesis; F:ATP binding; P:cell adhesion; C:focal adhesion; P:regulation of synapse structure and activity; P:Rac protein signal transduction; F:receptor signaling protein serine/threonine kinase activity; P:protein amino acid phosphorylation		no IPS match	no IPS match	no IPS match	no IPS match	no IPS match
TS.seq.screen.trim.Contig138	ribosomal protein s3	412	20	1.09898E-30	82.25%	9	P:translation; C:nuclear matrix; F:RNA binding; P:DNA repair; F:oxidized purine base lesion DNA N-glycosylase activity; F:structural constituent of ribosome; C:cytosolic small ribosomal subunit; C:lipid particle; P:negative regulation of neuron apoptosis	EC:3.6.5.3; EC:3.2.2.23	no IPS match	no IPS match	no IPS match	no IPS match	no IPS match
TS.seq.screen.trim.Contig139	protein phosphatase regulatory subunit 7	598	20	3.59072E-45	45.5%	6	F:protein phosphatase type 1 regulator activity; C:cytoplasm; F:enzyme regulator activity; P:P; F:protein binding; C:nucleus		SignalP (SIGNALP)	SignalP (SIGNALP)	SignalP (SIGNALP)	SignalP (SIGNALP)	SignalP (SIGNALP)
TS.seq.screen.trim.Contig140	---NA---	517	0			0			no IPS match	no IPS match	no IPS match	no IPS match	no IPS match
TS.seq.screen.trim.Contig141	---NA---	345	0			0			no IPS match	no IPS match	no IPS match	no IPS match	no IPS match
TS.seq.screen.trim.Contig142	adp-ribosylation factor interacting protein 1	366	20	5.6478E-6	55.2%	6	C:cytosol; F:zinc ion binding; P:intracellular protein transport; P:regulation of protein secretion; F:identical protein binding; C:intracellular		no IPS match	no IPS match	no IPS match	no IPS match	no IPS match
TS.seq.screen.trim.Contig143	poly(adp-ribose) polymerase	599	20	1.04232E-52	70.05%	5	F:nucleic acid binding; F:NAD+ ADP-ribosyltransferase activity; P:protein amino acid ADP-ribosylation; C:nucleus; C:mitochondrion	EC:2.4.2.30	IPR012317; G3DSA:3.90.228.10 (GENE3D), PTHR15447 (PANTHER), SSF56399 (SUPERFAMILY)	IPR012317; G3DSA:3.90.228.10 (GENE3D), PTHR15447 (PANTHER), SSF56399 (SUPERFAMILY)	IPR012317; G3DSA:3.90.228.10 (GENE3D), PTHR15447 (PANTHER), SSF56399 (SUPERFAMILY)	IPR012317; G3DSA:3.90.228.10 (GENE3D), PTHR15447 (PANTHER), SSF56399 (SUPERFAMILY)	IPR012317; G3DSA:3.90.228.10 (GENE3D), PTHR15447 (PANTHER), SSF56399 (SUPERFAMILY)
TS.seq.screen.trim.Contig144	---NA---	437	0			0			no IPS match	no IPS match	no IPS match	no IPS match	no IPS match
TS.seq.screen.trim.Contig145	nmda receptor regulated 1	816	20	6.64028E-19	54.25%	4	P:cellular process; F:N-acetyltransferase activity; F:protein binding; C:cytoplasm		SignalP (SIGNALP)	SignalP (SIGNALP)	SignalP (SIGNALP)	SignalP (SIGNALP)	SignalP (SIGNALP)
TS.seq.screen.trim.Contig146	member ras oncogene family	799	20	1.38897E-82	79.9%	8	F:GTP binding; C:intracellular; C:plasma membrane; F:sphingomyelin phosphodiesterase activity; P:small GTPase mediated signal transduction; P:endocytosis; F:GTPase activity; P:protein transport	EC:3.1.4.12; EC:3.6.5.1; EC:3.6.5.2; EC:3.6.5.3; EC:3.6.5.4	no IPS match	no IPS match	no IPS match	no IPS match	no IPS match
TS.seq.screen.trim.Contig147	ribosomal protein s13	333	20	2.97073E-27	79.5%	7	F:mRNA binding; C:nucleolus; F:structural constituent of ribosome; P:translational elongation; C:cytosolic small ribosomal subunit; P:negative regulation of RNA splicing; F:protein binding		IPR012606; PTHR11885 (PANTHER), PTHR11885:SF1 (PANTHER), SignalP (SIGNALP)	IPR012606; PTHR11885 (PANTHER), PTHR11885:SF1 (PANTHER), SignalP (SIGNALP)	IPR012606; PTHR11885 (PANTHER), PTHR11885:SF1 (PANTHER), SignalP (SIGNALP)	IPR012606; PTHR11885 (PANTHER), PTHR11885:SF1 (PANTHER), SignalP (SIGNALP)	IPR012606; PTHR11885 (PANTHER), PTHR11885:SF1 (PANTHER), SignalP (SIGNALP)
TS.seq.screen.trim.Contig148	---NA---	420	0			0			no IPS match	no IPS match	no IPS match	no IPS match	no IPS match
TS.seq.screen.trim.Contig149	nervana 2	645	20	9.34415E-56	52.4%	5	F:sodium:potassium-exchanging ATPase activity; P:ATP biosynthetic process; P:potassium ion transport; C:membrane; P:sodium ion transport	EC:3.6.3.9	no IPS match	no IPS match	no IPS match	no IPS match	no IPS match
TS.seq.screen.trim.Contig150	---NA---	370	0			0			no IPS match	no IPS match	no IPS match	no IPS match	no IPS match
TS.seq.screen.trim.Contig151	---NA---	471	0			0			no IPS match	no IPS match	no IPS match	no IPS match	no IPS match
TS.seq.screen.trim.Contig152	---NA---	571	0			0			no IPS match	no IPS match	no IPS match	no IPS match	no IPS match
TS.seq.screen.trim.Contig153	ubx6 -related	630	20	5.39365E-13	65.1%	3	P:cell redox homeostasis; F:zinc ion binding; C:intracellular		SignalP (SIGNALP)	SignalP (SIGNALP)	SignalP (SIGNALP)	SignalP (SIGNALP)	SignalP (SIGNALP)
TS.seq.screen.trim.Contig154	mad1 mitotic arrest deficient-like 1	911	20	1.15181E-9	44.35%	15	C:spindle; P:mitotic telophase; C:nucleus; P:mitosis; P:mitotic metaphase; P:mitotic anaphase; C:cytoplasm; F:F; P:mitotic cell cycle checkpoint; P:cell division; C:centrosome; F:protein binding; C:cytosol; P:cell cycle; C:cytoskeleton		no IPS match	no IPS match	no IPS match	no IPS match	no IPS match
TS.seq.screen.trim.Contig155	family with sequence similarity member b	463	19	9.2534E-9	55.36842105263158%	3	F:binding; C:cytoplasm; C:microtubule		SignalP (SIGNALP)	SignalP (SIGNALP)	SignalP (SIGNALP)	SignalP (SIGNALP)	SignalP (SIGNALP)
TS.seq.screen.trim.Contig156	translocator protein	470	20	6.98962E-25	57.55%	2	F:receptor activity; C:integral to membrane		no IPS match	no IPS match	no IPS match	no IPS match	no IPS match
TS.seq.screen.trim.Contig157	---NA---	413	0			0			no IPS match	no IPS match	no IPS match	no IPS match	no IPS match
TS.seq.screen.trim.Contig158	ribosomal protein s16	481	20	3.38309E-48	86.1%	4	C:ribosome; F:structural constituent of ribosome; C:lipid particle; P:translation	EC:3.6.5.3	no IPS match	no IPS match	no IPS match	no IPS match	no IPS match
TS.seq.screen.trim.Contig159	---NA---	463	0			0			no IPS match	no IPS match	no IPS match	no IPS match	no IPS match
TS.seq.screen.trim.Contig160	isoform b	427	20	5.01236E-15	68.55%	0			no IPS match	no IPS match	no IPS match	no IPS match	no IPS match
TS.seq.screen.trim.Contig161	---NA---	621	0			0			SignalP (SIGNALP)	SignalP (SIGNALP)	SignalP (SIGNALP)	SignalP (SIGNALP)	SignalP (SIGNALP)
TS.seq.screen.trim.Contig162	---NA---	589	0			0			PTHR12296 (PANTHER), PTHR12296:SF3 (PANTHER)	PTHR12296 (PANTHER), PTHR12296:SF3 (PANTHER)	PTHR12296 (PANTHER), PTHR12296:SF3 (PANTHER)	PTHR12296 (PANTHER), PTHR12296:SF3 (PANTHER)	PTHR12296 (PANTHER), PTHR12296:SF3 (PANTHER)
TS.seq.screen.trim.Contig163	transcription factor btf3 homolog 4	510	20	5.03435E-40	80.25%	0			no IPS match	no IPS match	no IPS match	no IPS match	no IPS match
TS.seq.screen.trim.Contig164	glucoprotein tso45w-4b	522	20	1.01415E-22	51.85%	0			no IPS match	no IPS match	no IPS match	no IPS match	no IPS match
TS.seq.screen.trim.Contig165	---NA---	262	0			0			SignalP (SIGNALP)	SignalP (SIGNALP)	SignalP (SIGNALP)	SignalP (SIGNALP)	SignalP (SIGNALP)
TS.seq.screen.trim.Contig166	---NA---	683	0			0			no IPS match	no IPS match	no IPS match	no IPS match	no IPS match
TS.seq.screen.trim.Contig167	---NA---	517	0			0			no IPS match	no IPS match	no IPS match	no IPS match	no IPS match
TS.seq.screen.trim.Contig168	ribosomal protein s14	507	20	9.89036E-49	84.5%	8	P:nematode larval development; C:ribosome; F:structural constituent of ribosome; P:molting cycle, collagen and cuticulin-based cuticle; P:positive regulation of growth rate; P:reproduction; P:embryonic development ending in birth or egg hatching; P:translation	EC:3.6.5.3	no IPS match	no IPS match	no IPS match	no IPS match	no IPS match
TS.seq.screen.trim.Contig169	dynactin 5 p25	502	20	1.7226E-42	84.7%	3	C:dynactin complex; C:cytoplasm; F:acyl-[acyl-carrier-protein]-UDP-N-acetylglucosamine O-acyltransferase activity	EC:2.3.1.129	no IPS match	no IPS match	no IPS match	no IPS match	no IPS match
TS.seq.screen.trim.Contig170	eif5 protein	370	20	1.73661E-31	86.05%	5	F:GTP binding; P:regulation of translational initiation; F:translation initiation factor activity; C:cytosol; F:GTPase activity	EC:3.6.5.1; EC:3.6.5.2; EC:3.6.5.3; EC:3.6.5.4	no IPS match	no IPS match	no IPS match	no IPS match	no IPS match
TS.seq.screen.trim.Contig171	---NA---	455	0			0			no IPS match	no IPS match	no IPS match	no IPS match	no IPS match
TS.seq.screen.trim.Contig172	gelsolin	642	20	9.21152E-64	74.8%	3	F:calcium ion binding; P:barbed-end actin filament capping; F:actin binding		no IPS match	no IPS match	no IPS match	no IPS match	no IPS match
TS.seq.screen.trim.Contig173	---NA---	443	0			0			SignalP (SIGNALP)	SignalP (SIGNALP)	SignalP (SIGNALP)	SignalP (SIGNALP)	SignalP (SIGNALP)
TS.seq.screen.trim.Contig174	capping protein (actin filament) muscle z- beta	743	20	1.95135E-32	77.75%	9	P:cellular component movement; C:cortical cytoskeleton; C:Z disc; P:lamellipodium assembly; P:actin cytoskeleton organization; F:actin binding; C:F-actin capping protein complex; C:lamellipodium; C:membrane		no IPS match	no IPS match	no IPS match	no IPS match	no IPS match
TS.seq.screen.trim.Contig175	---NA---	633	0			0			no IPS match	no IPS match	no IPS match	no IPS match	no IPS match
TS.seq.screen.trim.Contig176	dihydrolipoamide s-acetyltransferase (e2 component of pyruvate dehydrogenase complex)	515	20	2.19385E-11	71.05%	14	P:translation; P:positive regulation of growth rate; F:dihydrolipoyllysine-residue acetyltransferase activity; P:detection of light stimulus; P:embryonic development ending in birth or egg hatching; P:reproduction; P:acetyl-CoA biosynthetic process from pyruvate; F:pyruvate dehydrogenase activity; F:protein binding; F:nucleotide binding; C:mitochondrial pyruvate dehydrogenase complex; F:transport…	EC:3.6.5.3; EC:2.3.1.12	IPR005829	IPR005830	IPR005831	IPR005832	IPR005833
TS.seq.screen.trim.Contig177	gmp synthase	290	20	7.5571E-19	80.8%	9	F:zinc ion binding; F:nucleic acid binding; F:GMP synthase activity; P:glutamine metabolic process; F:GMP synthase (glutamine-hydrolyzing) activity; F:ATP binding; P:GMP biosynthetic process; C:cytoplasm; P:purine base biosynthetic process	EC:6.3.4.1; EC:6.3.5.2	no IPS match	no IPS match	no IPS match	no IPS match	no IPS match
TS.seq.screen.trim.Contig178	sh3 domain-binding glutamic acid-rich-like protein	455	20	3.12417E-9	54.4%	4	P:cell redox homeostasis; F:electron carrier activity; F:protein disulfide oxidoreductase activity; C:C		no IPS match	no IPS match	no IPS match	no IPS match	no IPS match
TS.seq.screen.trim.Contig179	---NA---	400	0			0			no IPS match	no IPS match	no IPS match	no IPS match	no IPS match
TS.seq.screen.trim.Contig180	---NA---	399	0			0			SignalP (SIGNALP)	SignalP (SIGNALP)	SignalP (SIGNALP)	SignalP (SIGNALP)	SignalP (SIGNALP)
TS.seq.screen.trim.Contig181	---NA---	170	0			0			SignalP (SIGNALP)	SignalP (SIGNALP)	SignalP (SIGNALP)	SignalP (SIGNALP)	SignalP (SIGNALP)
TS.seq.screen.trim.Contig182	---NA---	510	0			0			no IPS match	no IPS match	no IPS match	no IPS match	no IPS match
TS.seq.screen.trim.Contig183	gelsolin	517	20	1.47733E-71	68.5%	3	F:calcium ion binding; P:barbed-end actin filament capping; F:actin binding		no IPS match	no IPS match	no IPS match	no IPS match	no IPS match
TS.seq.screen.trim.Contig184	---NA---	539	0			0			no IPS match	no IPS match	no IPS match	no IPS match	no IPS match
TS.seq.screen.trim.Contig185	---NA---	527	0			0			no IPS match	no IPS match	no IPS match	no IPS match	no IPS match
TS.seq.screen.trim.Contig186	eukaryotic translation elongation factor 1 beta 2	507	20	1.03303E-13	85.2%	3	F:translation elongation factor activity; C:eukaryotic translation elongation factor 1 complex; P:translational elongation		SignalP (SIGNALP)	SignalP (SIGNALP)	SignalP (SIGNALP)	SignalP (SIGNALP)	SignalP (SIGNALP)
TS.seq.screen.trim.Contig187	phosphatidylserine synthase 1	523	20	1.08856E-8	57.2%	1	P:positive regulation of multicellular organism growth		SignalP (SIGNALP)	SignalP (SIGNALP)	SignalP (SIGNALP)	SignalP (SIGNALP)	SignalP (SIGNALP)
TS.seq.screen.trim.Contig188	---NA---	616	0			0			no IPS match	no IPS match	no IPS match	no IPS match	no IPS match
TS.seq.screen.trim.Contig189	---NA---	433	0			0			no IPS match	no IPS match	no IPS match	no IPS match	no IPS match
TS.seq.screen.trim.Contig190	---NA---	373	0			0			no IPS match	no IPS match	no IPS match	no IPS match	no IPS match
TS.seq.screen.trim.Contig191	mitochondrial ribosomal protein l20	589	20	3.6252E-42	61.1%	5	F:structural constituent of ribosome; C:cytoplasmic part; C:intracellular organelle; C:ribonucleoprotein complex; P:translation	EC:3.6.5.3	SignalP (SIGNALP)	SignalP (SIGNALP)	SignalP (SIGNALP)	SignalP (SIGNALP)	SignalP (SIGNALP)
TS.seq.screen.trim.Contig192	lim domain family member (lim-9)	670	20	1.66448E-50	47.7%	1	C:M band		no IPS match	no IPS match	no IPS match	no IPS match	no IPS match
TS.seq.screen.trim.Contig193	ribosomal protein l10a	534	20	9.46328E-83	88.25%	6	F:structural constituent of ribosome; F:RNA binding; P:anatomical structure morphogenesis; C:cytosolic large ribosomal subunit; P:translational elongation; P:RNA processing		SignalP (SIGNALP)	SignalP (SIGNALP)	SignalP (SIGNALP)	SignalP (SIGNALP)	SignalP (SIGNALP)
TS.seq.screen.trim.Contig194	calcium-binding allergen ole	292	20	2.59394E-11	60.75%	13	F:transferase activity; C:integral to membrane; C:membrane; F:protein serine/threonine kinase activity; C:mitochondrial inner membrane; F:protein kinase activity; C:mitochondrion; P:transport; P:protein amino acid phosphorylation; F:nucleotide binding; F:ATP binding; F:kinase activity; F:calcium ion binding		no IPS match	no IPS match	no IPS match	no IPS match	no IPS match
TS.seq.screen.trim.Contig195	general transcription factor iih subunit 5	564	20	2.2262E-19	79.1%	2	P:nucleotide-excision repair; F:DNA binding		SignalP (SIGNALP)	SignalP (SIGNALP)	SignalP (SIGNALP)	SignalP (SIGNALP)	SignalP (SIGNALP)
TS.seq.screen.trim.Contig196	---NA---	797	0			0			SignalP (SIGNALP)	SignalP (SIGNALP)	SignalP (SIGNALP)	SignalP (SIGNALP)	SignalP (SIGNALP)
TS.seq.screen.trim.Contig197	40s ribosomal protein	441	20	3.58722E-53	76.85%	3	C:ribosome; F:structural constituent of ribosome; P:translation	EC:3.6.5.3	no IPS match	no IPS match	no IPS match	no IPS match	no IPS match
TS.seq.screen.trim.Contig198	n-myc downstream regulated	361	20	1.59013E-29	63.1%	0			no IPS match	no IPS match	no IPS match	no IPS match	no IPS match
TS.seq.screen.trim.Contig199	eukaryotic translation initiation factor subunit 6 interacting protein	693	20	3.66561E-35	67.0%	2	F:protein binding; C:nuclear lumen		no IPS match	no IPS match	no IPS match	no IPS match	no IPS match
TS.seq.screen.trim.Contig200	---NA---	519	0			0			no IPS match	no IPS match	no IPS match	no IPS match	no IPS match
TS.seq.screen.trim.Contig201	nuclear elongation and deformation protein	683	20	1.68695E-37	61.1%	0			IPR013209; PTHR12181 (PANTHER), SSF56784 (SUPERFAMILY)	IPR013209; PTHR12181 (PANTHER), SSF56784 (SUPERFAMILY)	IPR013209; PTHR12181 (PANTHER), SSF56784 (SUPERFAMILY)	IPR013209; PTHR12181 (PANTHER), SSF56784 (SUPERFAMILY)	IPR013209; PTHR12181 (PANTHER), SSF56784 (SUPERFAMILY)
TS.seq.screen.trim.Contig202	---NA---	495	0			0			no IPS match	no IPS match	no IPS match	no IPS match	no IPS match
TS.seq.screen.trim.Contig203	sh3 domain-binding glutamic acid-rich-like protein	629	20	8.23495E-6	51.2%	4	P:cell redox homeostasis; F:electron carrier activity; F:protein disulfide oxidoreductase activity; C:C		SignalP (SIGNALP)	SignalP (SIGNALP)	SignalP (SIGNALP)	SignalP (SIGNALP)	SignalP (SIGNALP)
TS.seq.screen.trim.Contig204	zinc finger protein 33a	490	20	5.51826E-30	55.45%	3	F:nucleic acid binding; C:intracellular; F:zinc ion binding		no IPS match	no IPS match	no IPS match	no IPS match	no IPS match
TS.seq.screen.trim.Contig205	ubiquitin-conjugating enzyme e2g 1	473	20	1.00013E-39	87.95%	4	P:protein ubiquitination; P:ubiquitin-dependent protein catabolic process; F:ubiquitin-protein ligase activity; P:regulation of protein metabolic process	EC:6.3.2.19	no IPS match	no IPS match	no IPS match	no IPS match	no IPS match
TS.seq.screen.trim.Contig206	fk506-binding protein	447	20	4.20077E-54	84.95%	2	P:protein folding; F:peptidyl-prolyl cis-trans isomerase activity	EC:5.2.1.8	IPR001179; G3DSA:3.10.50.40 (GENE3D), PTHR10516:SF29 (PANTHER), SSF54534 (SUPERFAMILY)	IPR001179; G3DSA:3.10.50.40 (GENE3D), PTHR10516:SF29 (PANTHER), SSF54534 (SUPERFAMILY)	IPR001179; G3DSA:3.10.50.40 (GENE3D), PTHR10516:SF29 (PANTHER), SSF54534 (SUPERFAMILY)	IPR001179; G3DSA:3.10.50.40 (GENE3D), PTHR10516:SF29 (PANTHER), SSF54534 (SUPERFAMILY)	IPR001179; G3DSA:3.10.50.40 (GENE3D), PTHR10516:SF29 (PANTHER), SSF54534 (SUPERFAMILY)
TS.seq.screen.trim.Contig207	thioester-containing protein (agap010832-pa)	614	6	4.16234E-7	47.833333333333336%	4	C:extracellular space; F:endopeptidase inhibitor activity; F:protein binding; C:extracellular region		SignalP (SIGNALP)	SignalP (SIGNALP)	SignalP (SIGNALP)	SignalP (SIGNALP)	SignalP (SIGNALP)
TS.seq.screen.trim.Contig208	tumor protein d52	538	20	2.20699E-23	54.05%	3	P:anatomical structure development; F:protein dimerization activity; C:cytoplasmic part		no IPS match	no IPS match	no IPS match	no IPS match	no IPS match
TS.seq.screen.trim.Contig209	bax inhibitor-1	671	20	4.25243E-38	77.1%	1	C:integral to membrane		SignalP (SIGNALP)	SignalP (SIGNALP)	SignalP (SIGNALP)	SignalP (SIGNALP)	SignalP (SIGNALP)
TS.seq.screen.trim.Contig210	phosphatase 2a inhibitor i2pp2a	444	20	2.25802E-23	67.65%	10	F:protein phosphatase type 2A regulator activity; F:histone binding; P:negative regulation of histone acetylation; P:DNA replication; P:nucleosome assembly; C:perinuclear region of cytoplasm; F:phosphoprotein phosphatase inhibitor activity; C:endoplasmic reticulum; C:nucleus; P:nucleosome disassembly		IPR002164; PTHR11875:SF9 (PANTHER)	IPR002164; PTHR11875:SF9 (PANTHER)	IPR002164; PTHR11875:SF9 (PANTHER)	IPR002164; PTHR11875:SF9 (PANTHER)	IPR002164; PTHR11875:SF9 (PANTHER)
TS.seq.screen.trim.Contig211	chromatin modifying protein 2a	343	20	8.78744E-23	59.25%	3	C:cytosol; P:transport; F:protein domain specific binding		no IPS match	no IPS match	no IPS match	no IPS match	no IPS match
TS.seq.screen.trim.Contig212	wolf-hirschhorn syndrome candidate 2	466	20	3.60586E-21	64.25%	1	C:nucleoplasm		no IPS match	no IPS match	no IPS match	no IPS match	no IPS match
TS.seq.screen.trim.Contig213	cd9-like protein sm-tsp-1	644	20	1.34878E-14	48.0%	2	C:integral to membrane; C:membrane		no IPS match	no IPS match	no IPS match	no IPS match	no IPS match
TS.seq.screen.trim.Contig214	ribosomal protein s11	402	20	1.40766E-25	55.7%	4	F:RNA binding; F:protein binding; C:cytosolic small ribosomal subunit; P:translational elongation		no IPS match	no IPS match	no IPS match	no IPS match	no IPS match
TS.seq.screen.trim.Contig215	---NA---	568	0			0			SignalP (SIGNALP)	SignalP (SIGNALP)	SignalP (SIGNALP)	SignalP (SIGNALP)	SignalP (SIGNALP)
TS.seq.screen.trim.Contig216	---NA---	426	0			0			no IPS match	no IPS match	no IPS match	no IPS match	no IPS match
TS.seq.screen.trim.Contig217	---NA---	282	0			0			SignalP (SIGNALP)	SignalP (SIGNALP)	SignalP (SIGNALP)	SignalP (SIGNALP)	SignalP (SIGNALP)
TS.seq.screen.trim.Contig218	beclin 1	887	20	1.58648E-40	60.45%	1	P:salivary gland cell autophagic cell death		no IPS match	no IPS match	no IPS match	no IPS match	no IPS match
TS.seq.screen.trim.Contig219	ribosomal protein s5a	479	20	2.30085E-12	92.75%	3	F:structural constituent of ribosome; C:small ribosomal subunit; P:translation	EC:3.6.5.3	no IPS match	no IPS match	no IPS match	no IPS match	no IPS match
TS.seq.screen.trim.Contig220	proliferating cell nuclear antigen	221	20	4.55846E-25	65.4%	8	C:nucleolus; F:DNA polymerase processivity factor activity; F:DNA binding; P:error-prone translesion synthesis; F:protein binding; C:PCNA complex; P:regulation of DNA replication; C:cytoplasm		no IPS match	no IPS match	no IPS match	no IPS match	no IPS match
TS.seq.screen.trim.Contig221	small subunit ribosomal protein s30e	511	20	2.85205E-43	72.55%	4	C:ribosome; P:protein modification process; F:structural constituent of ribosome; P:translation	EC:3.6.5.3	SignalP (SIGNALP)	SignalP (SIGNALP)	SignalP (SIGNALP)	SignalP (SIGNALP)	SignalP (SIGNALP)
TS.seq.screen.trim.Contig222	annexin a13	438	20	1.58098E-16	63.3%	1	F:binding		SignalP (SIGNALP)	SignalP (SIGNALP)	SignalP (SIGNALP)	SignalP (SIGNALP)	SignalP (SIGNALP)
TS.seq.screen.trim.Contig223	---NA---	371	0			0			no IPS match	no IPS match	no IPS match	no IPS match	no IPS match
TS.seq.screen.trim.Contig224	hexokinase	660	20	6.38752E-71	69.8%	3	F:ATP binding; P:glycolysis; F:hexokinase activity	EC:2.7.1.1	no IPS match	no IPS match	no IPS match	no IPS match	no IPS match
TS.seq.screen.trim.Contig225	hypothetical protein [Schistosoma mansoni]	408	1	1.49847E-11	82.0%	0			no IPS match	no IPS match	no IPS match	no IPS match	no IPS match
TS.seq.screen.trim.Contig226	smtn protein	488	20	3.96366E-36	80.15%	1	C:cytoskeleton		no IPS match	no IPS match	no IPS match	no IPS match	no IPS match
TS.seq.screen.trim.Contig227	sjchgc08105 protein	263	2	2.29082E-15	71.0%	3	F:GTP binding; F:GTPase binding; F:guanyl-nucleotide exchange factor activity		no IPS match	no IPS match	no IPS match	no IPS match	no IPS match
TS.seq.screen.trim.Contig228	---NA---	528	0			0			no IPS match	no IPS match	no IPS match	no IPS match	no IPS match
TS.seq.screen.trim.Contig229	---NA---	375	0			0			no IPS match	no IPS match	no IPS match	no IPS match	no IPS match
TS.seq.screen.trim.Contig230	---NA---	524	0			0			no IPS match	no IPS match	no IPS match	no IPS match	no IPS match
TS.seq.screen.trim.Contig231	enolase 3	680	20	2.16492E-61	88.4%	10	C:phosphopyruvate hydratase complex; C:membrane fraction; F:magnesium ion binding; P:aging; P:glycolysis; F:protein heterodimerization activity; P:response to drug; F:protein homodimerization activity; P:skeletal muscle tissue regeneration; F:phosphopyruvate hydratase activity	EC:4.2.1.11	no IPS match	no IPS match	no IPS match	no IPS match	no IPS match
TS.seq.screen.trim.Contig232	---NA---	440	0			0			no IPS match	no IPS match	no IPS match	no IPS match	no IPS match
TS.seq.screen.trim.Contig233	ubiquitin-conjugating enzyme e2 d2	484	20	1.19335E-48	93.25%	12	P:proteasomal ubiquitin-dependent protein catabolic process; P:chromosome organization; P:regulation of protein metabolic process; P:BMP signaling pathway; P:spermatid development; P:regulation of R7 cell differentiation; F:ubiquitin-protein ligase activity; P:protein ubiquitination; F:protein binding; P:mitosis; P:oogenesis; P:male meiosis	EC:6.3.2.19	SignalP (SIGNALP)	SignalP (SIGNALP)	SignalP (SIGNALP)	SignalP (SIGNALP)	SignalP (SIGNALP)
TS.seq.screen.trim.Contig234	---NA---	321	0			0			no IPS match	no IPS match	no IPS match	no IPS match	no IPS match
TS.seq.screen.trim.Contig235	serine protease inhibitor	466	1	4.88478E-10	94.0%	2	F:serine-type endopeptidase inhibitor activity; F:peptidase activity		no IPS match	no IPS match	no IPS match	no IPS match	no IPS match
TS.seq.screen.trim.Contig236	large subunit ribosomal protein l27ae	470	20	1.10049E-70	88.15%	4	F:structural constituent of ribosome; F:RNA binding; C:cytosolic large ribosomal subunit; P:translational elongation		SignalP (SIGNALP)	SignalP (SIGNALP)	SignalP (SIGNALP)	SignalP (SIGNALP)	SignalP (SIGNALP)
TS.seq.screen.trim.Contig237	phosphoenolpyruvate carboxykinase	529	20	1.28053E-52	75.3%	5	P:gluconeogenesis; F:GTP binding; F:kinase activity; F:phosphoenolpyruvate carboxykinase (GTP) activity; C:mitochondrion	EC:4.1.1.32	no IPS match	no IPS match	no IPS match	no IPS match	no IPS match
TS.seq.screen.trim.Contig238	---NA---	363	0			0			no IPS match	no IPS match	no IPS match	no IPS match	no IPS match
TS.seq.screen.trim.Contig239	---NA---	472	0			0			no IPS match	no IPS match	no IPS match	no IPS match	no IPS match
TS.seq.screen.trim.Contig240	ubiquitin-conjugating enzyme e2z	571	20	2.43641E-53	73.35%	4	C:cytoplasm; C:nucleolus; P:cellular protein metabolic process; F:small conjugating protein ligase activity		no IPS match	no IPS match	no IPS match	no IPS match	no IPS match
TS.seq.screen.trim.Contig241	uracil-dna glycosylase	526	20	6.0299E-47	75.4%	4	F:uracil DNA N-glycosylase activity; P:base-excision repair; P:G-protein coupled receptor protein signaling pathway; C:integral to membrane		IPR000276	IPR000277	IPR000278	IPR000279	IPR000280
TS.seq.screen.trim.Contig242	sfrs12ip1 protein	480	9	6.8962E-9	76.33333333333333%	2	F:zinc ion binding; F:nucleic acid binding		no IPS match	no IPS match	no IPS match	no IPS match	no IPS match
TS.seq.screen.trim.Contig243	---NA---	431	0			0			no IPS match	no IPS match	no IPS match	no IPS match	no IPS match
TS.seq.screen.trim.Contig244	member ras oncogene family	490	20	1.56235E-8	59.7%	6	P:cellular process; P:transport; C:intracellular membrane-bounded organelle; F:protein binding; C:cytoplasmic part; F:nucleotide binding		no IPS match	no IPS match	no IPS match	no IPS match	no IPS match
TS.seq.screen.trim.Contig245	endomembrane protein emp70	543	20	8.11966E-37	81.75%	2	C:integral to membrane; F:binding		no IPS match	no IPS match	no IPS match	no IPS match	no IPS match
TS.seq.screen.trim.Contig246	ribosomal protein s15	466	20	5.70368E-51	88.85%	11	F:RNA binding; P:rRNA processing; F:structural constituent of ribosome; P:translational elongation; C:cytosolic small ribosomal subunit; P:ribosomal small subunit export from nucleus; F:DNA binding; P:ribosomal small subunit biogenesis; P:embryonic development; F:protein binding; C:nucleoplasm		IPR002222; IPR005713; IPR020934	IPR002222; IPR005713; IPR020935	IPR002222; IPR005713; IPR020936	IPR002222; IPR005713; IPR020937	IPR002222; IPR005713; IPR020938
TS.seq.screen.trim.Contig247	ribosomal protein l21	401	20	2.47772E-46	81.0%	3	C:ribosome; F:structural constituent of ribosome; P:translation	EC:3.6.5.3	SignalP (SIGNALP)	SignalP (SIGNALP)	SignalP (SIGNALP)	SignalP (SIGNALP)	SignalP (SIGNALP)
TS.seq.screen.trim.Contig248		500							no IPS match	no IPS match	no IPS match	no IPS match	no IPS match
TS.seq.screen.trim.Contig249	---NA---	451	0			0			no IPS match	no IPS match	no IPS match	no IPS match	no IPS match
TS.seq.screen.trim.Contig250	proteasome ( macropain) 26s non- 10	484	20	5.96389E-24	59.5%	2	P:cellular process; C:intracellular part		no IPS match	no IPS match	no IPS match	no IPS match	no IPS match
TS.seq.screen.trim.Contig251	atp h+ mitochondrial f1 alpha subunit cardiac muscle	740	20	9.86506E-53	94.95%	15	F:proton-transporting ATPase activity, rotational mechanism; C:mitochondrial matrix; P:ADP biosynthetic process; F:hydrogen ion transporting ATP synthase activity, rotational mechanism; F:ADP binding; F:MHC class I protein binding; P:embryonic development; P:negative regulation of endothelial cell proliferation; P:lipid metabolic process; P:ATP synthesis coupled proton transport; C:mitochondrial …	EC:3.6.3.14	no IPS match	no IPS match	no IPS match	no IPS match	no IPS match
TS.seq.screen.trim.Contig252	---NA---	448	0			0			SignalP (SIGNALP)	SignalP (SIGNALP)	SignalP (SIGNALP)	SignalP (SIGNALP)	SignalP (SIGNALP)
TS.seq.screen.trim.Contig253	iws1 homolog	550	20	4.95129E-29	51.7%	1	C:nucleus		no IPS match	no IPS match	no IPS match	no IPS match	no IPS match
TS.seq.screen.trim.Contig254	quinone oxidoreductase	274	20	7.20285E-6	77.95%	13	F:transferase activity; P:biosynthetic process; F:acyl carrier activity; F:hydrolase activity, acting on ester bonds; F:zinc ion binding; F:phosphopantetheine binding; P:oxidation reduction; F:oxidoreductase activity; F:catalytic activity; F:NADPH:quinone reductase activity; F:cofactor binding; P:metabolic process; F:binding		no IPS match	no IPS match	no IPS match	no IPS match	no IPS match
TS.seq.screen.trim.Contig255	---NA---	534	0			0			SignalP (SIGNALP)	SignalP (SIGNALP)	SignalP (SIGNALP)	SignalP (SIGNALP)	SignalP (SIGNALP)
TS.seq.screen.trim.Contig256	regulator of g-protein signaling 7	526	20	3.21965E-24	69.55%	5	F:GTPase activator activity; C:plasma membrane; P:regulation of G-protein coupled receptor protein signaling pathway; F:protein binding; C:nucleus		no IPS match	no IPS match	no IPS match	no IPS match	no IPS match
TS.seq.screen.trim.Contig257	la ribonucleoprotein domain member 1	447	20	1.11061E-38	77.4%	1	C:cytoplasm		SignalP (SIGNALP)	SignalP (SIGNALP)	SignalP (SIGNALP)	SignalP (SIGNALP)	SignalP (SIGNALP)
TS.seq.screen.trim.Contig258	---NA---	437	0			0			no IPS match	no IPS match	no IPS match	no IPS match	no IPS match
TS.seq.screen.trim.Contig259	cytosolic malate dehydrogenase	489	20	1.04217E-34	49.45%	2	F:oxidoreductase activity; P:metabolic process		SignalP (SIGNALP)	SignalP (SIGNALP)	SignalP (SIGNALP)	SignalP (SIGNALP)	SignalP (SIGNALP)
TS.seq.screen.trim.Contig260	---NA---	328	0			0			SignalP (SIGNALP)	SignalP (SIGNALP)	SignalP (SIGNALP)	SignalP (SIGNALP)	SignalP (SIGNALP)
TS.seq.screen.trim.Contig261	---NA---	515	0			0			no IPS match	no IPS match	no IPS match	no IPS match	no IPS match
TS.seq.screen.trim.Contig262	tyrosine kinase with immunoglobulin-like and egf-like domains 1	1009	13	5.37095E-6	43.23076923076923%	23	P:negative regulation of angiogenesis; P:protein amino acid phosphorylation; F:protein tyrosine phosphatase activity; F:ATP binding; C:integral to membrane; P:cell adhesion; C:membrane; P:cell communication; F:receptor activity; P:negative regulation of cell migration; F:phosphatase activity; P:response to retinoic acid; F:nucleotide binding; P:protein amino acid dephosphorylation; F:binding; P:i…		no IPS match	no IPS match	no IPS match	no IPS match	no IPS match
TS.seq.screen.trim.Contig263	---NA---	218	0			0			SignalP (SIGNALP)	SignalP (SIGNALP)	SignalP (SIGNALP)	SignalP (SIGNALP)	SignalP (SIGNALP)
TS.seq.screen.trim.Contig264	acyl- synthetase long-chain family member 4	325	20	4.55461E-8	73.5%	4	C:plasma membrane; P:regulation of fatty acid metabolic process; F:long-chain-fatty-acid-CoA ligase activity; C:mitochondrion	EC:6.2.1.3	no IPS match	no IPS match	no IPS match	no IPS match	no IPS match
TS.seq.screen.trim.Contig265	eg95	522	20	9.84564E-10	48.55%	0			no IPS match	no IPS match	no IPS match	no IPS match	no IPS match
TS.seq.screen.trim.Contig266	mitochondrial ribosomal protein l52	431	20	1.15062E-11	61.25%	6	F:structural constituent of ribosome; C:mitochondrion; P:translation; C:mitochondrial large ribosomal subunit; C:ribonucleoprotein complex; C:ribosome		no IPS match	no IPS match	no IPS match	no IPS match	no IPS match
TS.seq.screen.trim.Contig267	cytochrome c oxidase copper chaperone	295	20	1.08334E-17	83.2%	7	C:mitochondrial intermembrane space; P:copper ion transport; F:enzyme activator activity; F:copper chaperone activity; P:brain development; P:heart development; P:generation of precursor metabolites and energy		no IPS match	no IPS match	no IPS match	no IPS match	no IPS match
TS.seq.screen.trim.Contig268	---NA---	191	0			0			no IPS match	no IPS match	no IPS match	no IPS match	no IPS match
TS.seq.screen.trim.Contig269	p53 and dna damage-regulated protein	445	20	1.97812E-19	55.65%	4	F:unfolded protein binding; C:cytoplasm; P:protein folding; C:prefoldin complex		SignalP (SIGNALP)	SignalP (SIGNALP)	SignalP (SIGNALP)	SignalP (SIGNALP)	SignalP (SIGNALP)
TS.seq.screen.trim.Contig270	---NA---	500	0			0			no IPS match	no IPS match	no IPS match	no IPS match	no IPS match
TS.seq.screen.trim.Contig271	hypothetical protein [Schistosoma mansoni]	375	2	2.5864E-11	67.0%	0			no IPS match	no IPS match	no IPS match	no IPS match	no IPS match
TS.seq.screen.trim.Contig272	---NA---	284	0			0			no IPS match	no IPS match	no IPS match	no IPS match	no IPS match
TS.seq.screen.trim.Contig273	---NA---	329	0			0			no IPS match	no IPS match	no IPS match	no IPS match	no IPS match
TS.seq.screen.trim.Contig274	u3 small nucleolar rna-associated protein 18 homolog	365	2	3.55313E-5	63.0%	0			no IPS match	no IPS match	no IPS match	no IPS match	no IPS match
TS.seq.screen.trim.Contig275	slowmo homolog 1	511	20	1.56861E-33	57.1%	0			no IPS match	no IPS match	no IPS match	no IPS match	no IPS match
TS.seq.screen.trim.Contig276	---NA---	482	0			0			no IPS match	no IPS match	no IPS match	no IPS match	no IPS match
TS.seq.screen.trim.Contig277	---NA---	509	0			0			no IPS match	no IPS match	no IPS match	no IPS match	no IPS match
TS.seq.screen.trim.Contig278	ank accession number af130115 pro2783 in homo sapiens	641	4	2.26768E-22	68.75%	0			no IPS match	no IPS match	no IPS match	no IPS match	no IPS match
TS.seq.screen.trim.Contig279	succinate dehydrogenase subunit iron sulfur	499	20	1.20719E-32	84.05%	12	P:transport; P:succinate metabolic process; F:2 iron, 2 sulfur cluster binding; C:mitochondrial respiratory chain complex II; F:electron carrier activity; P:tricarboxylic acid cycle; F:4 iron, 4 sulfur cluster binding; F:3 iron, 4 sulfur cluster binding; P:mitochondrial electron transport, succinate to ubiquinone; F:succinate dehydrogenase (ubiquinone) activity; F:succinate dehydrogenase activity…	EC:1.3.5.1; EC:1.3.99.1	no IPS match	no IPS match	no IPS match	no IPS match	no IPS match
TS.seq.screen.trim.Contig280	h+ v0 subunit c	497	20	8.66834E-52	85.85%	11	F:hydrogen ion transmembrane transporter activity; C:integral to membrane; P:ATP synthesis coupled proton transport; C:proton-transporting V-type ATPase, V0 domain; C:myelin sheath; C:vacuolar membrane; F:protein binding; P:long-chain fatty acid biosynthetic process; P:cell maturation; F:hydrolase activity; P:myelination in the central nervous system		no IPS match	no IPS match	no IPS match	no IPS match	no IPS match
TS.seq.screen.trim.Contig281	---NA---	280	0			0			SignalP (SIGNALP)	SignalP (SIGNALP)	SignalP (SIGNALP)	SignalP (SIGNALP)	SignalP (SIGNALP)
TS.seq.screen.trim.Contig282	---NA---	634	0			0			SignalP (SIGNALP)	SignalP (SIGNALP)	SignalP (SIGNALP)	SignalP (SIGNALP)	SignalP (SIGNALP)
TS.seq.screen.trim.Contig283	leukotriene a4 hydrolase	500	20	3.90144E-15	87.45%	10	C:cytoplasm; P:inflammatory response; F:inositol or phosphatidylinositol kinase activity; P:leukotriene biosynthetic process; F:protein binding; P:proteolysis; F:leukotriene-A4 hydrolase activity; F:zinc ion binding; F:metallopeptidase activity; F:epoxide hydrolase activity	EC:3.3.2.6; EC:3.3.2.10	no IPS match	no IPS match	no IPS match	no IPS match	no IPS match
TS.seq.screen.trim.Contig284	inositol -1(or 4)-monophosphatase 2	510	20	1.79472E-29	68.8%	6	C:cytoplasm; F:metal ion binding; P:phosphatidylinositol biosynthetic process; P:signal transduction; F:inositol-1(or 4)-monophosphatase activity; P:phosphate metabolic process	EC:3.1.3.25	no IPS match	no IPS match	no IPS match	no IPS match	no IPS match
TS.seq.screen.trim.Contig285	small subunit ribosomal protein s20e	460	20	1.68741E-31	76.05%	4	F:structural constituent of ribosome; F:RNA binding; C:small ribosomal subunit; P:translation	EC:3.6.5.3	IPR001848; IPR005729; IPR018268; PTHR11700:SF3 (PANTHER)	IPR001848; IPR005729; IPR018268; PTHR11700:SF3 (PANTHER)	IPR001848; IPR005729; IPR018268; PTHR11700:SF3 (PANTHER)	IPR001848; IPR005729; IPR018268; PTHR11700:SF3 (PANTHER)	IPR001848; IPR005729; IPR018268; PTHR11700:SF3 (PANTHER)
TS.seq.screen.trim.Contig286	multidrug resistance protein	519	1	6.03571E-12	68.0%	0			no IPS match	no IPS match	no IPS match	no IPS match	no IPS match
TS.seq.screen.trim.Contig287	oncosphere protein tsol16a	669	5	4.10927E-41	95.8%	2	F:cysteine-type endopeptidase activity; P:proteolysis		IPR000169	IPR000170	IPR000171	IPR000172	IPR000173
TS.seq.screen.trim.Contig288	---NA---	534	0			0			no IPS match	no IPS match	no IPS match	no IPS match	no IPS match
TS.seq.screen.trim.Contig289	---NA---	747	0			0			no IPS match	no IPS match	no IPS match	no IPS match	no IPS match
TS.seq.screen.trim.Contig290	tagaturonate reductase	568	20	4.25971E-26	99.9%	5	P:oxidation reduction; C:cytoplasm; F:NAD or NADH binding; P:D-galacturonate catabolic process; F:tagaturonate reductase activity	EC:1.1.1.58	SignalP (SIGNALP)	SignalP (SIGNALP)	SignalP (SIGNALP)	SignalP (SIGNALP)	SignalP (SIGNALP)
TS.seq.screen.trim.Contig291	b chain activator-bound structure of human pyruvate kinase m2	267	20	1.66851E-10	85.7%	8	F:pyruvate kinase activity; C:flagellum; F:protein binding; F:potassium ion binding; F:magnesium ion binding; P:glycolysis; C:cytosol; C:mitochondrion	EC:2.7.1.40	no IPS match	no IPS match	no IPS match	no IPS match	no IPS match
TS.seq.screen.trim.Contig292	actin related protein 2 3 subunit 41kda	622	20	7.87481E-17	61.5%	1	C:intracellular part		no IPS match	no IPS match	no IPS match	no IPS match	no IPS match
TS.seq.screen.trim.Contig293	tetraspanin-cd63 receptor	743	2	5.91639E-5	45.5%	1	C:integral to membrane		no IPS match	no IPS match	no IPS match	no IPS match	no IPS match
TS.seq.screen.trim.Contig294	---NA---	451	0			0			no IPS match	no IPS match	no IPS match	no IPS match	no IPS match
TS.seq.screen.trim.Contig295	unknown [Schistosoma japonicum]	537	1	2.07529E-5	77.0%	0			SignalP (SIGNALP)	SignalP (SIGNALP)	SignalP (SIGNALP)	SignalP (SIGNALP)	SignalP (SIGNALP)
TS.seq.screen.trim.Contig296	---NA---	446	0			0			no IPS match	no IPS match	no IPS match	no IPS match	no IPS match
TS.seq.screen.trim.Contig297	---NA---	482	0			0			no IPS match	no IPS match	no IPS match	no IPS match	no IPS match
TS.seq.screen.trim.Contig298	zmynd11 protein	607	20	2.44559E-20	58.55%	2	P:regulation of cellular process; F:zinc ion binding		IPR002893; PTHR13712 (PANTHER), PTHR13712:SF13 (PANTHER)	IPR002893; PTHR13712 (PANTHER), PTHR13712:SF13 (PANTHER)	IPR002893; PTHR13712 (PANTHER), PTHR13712:SF13 (PANTHER)	IPR002893; PTHR13712 (PANTHER), PTHR13712:SF13 (PANTHER)	IPR002893; PTHR13712 (PANTHER), PTHR13712:SF13 (PANTHER)
TS.seq.screen.trim.Contig299	actin-related protein 2 3 complex subunit 5	712	20	3.24426E-34	63.8%	2	P:regulation of actin filament polymerization; C:cytoskeleton		SignalP (SIGNALP)	SignalP (SIGNALP)	SignalP (SIGNALP)	SignalP (SIGNALP)	SignalP (SIGNALP)
TS.seq.screen.trim.Contig300	luc7-like isoform b	603	20	1.97283E-22	84.45%	4	F:RS domain binding; P:negative regulation of striated muscle tissue development; C:nucleus; F:zinc ion binding		IPR004882; PTHR12375:SF15 (PANTHER)	IPR004882; PTHR12375:SF15 (PANTHER)	IPR004882; PTHR12375:SF15 (PANTHER)	IPR004882; PTHR12375:SF15 (PANTHER)	IPR004882; PTHR12375:SF15 (PANTHER)
TS.seq.screen.trim.Contig301	hepatoma up-regulated protein	737	20	4.89788E-20	51.95%	8	P:proteolysis; P:cell-cell signaling; F:F; F:metallopeptidase activity; P:imaginal disc-derived leg morphogenesis; F:hydrolase activity; F:protein dimerization activity; C:C		no IPS match	no IPS match	no IPS match	no IPS match	no IPS match
TS.seq.screen.trim.Contig302	ribosomal protein x-linked	662	20	3.07048E-65	86.45%	8	F:rRNA binding; F:structural constituent of ribosome; P:translational elongation; C:cytosolic small ribosomal subunit; P:positive regulation of translation; C:polysome; P:positive regulation of cell proliferation; P:multicellular organismal development		SignalP (SIGNALP)	SignalP (SIGNALP)	SignalP (SIGNALP)	SignalP (SIGNALP)	SignalP (SIGNALP)
TS.seq.screen.trim.Contig303	lim domain containing preferred translocation partner in lipoma	691	20	8.87554E-58	59.25%	5	C:intracellular organelle; C:cell junction; F:metal ion binding; F:protein binding; P:transcription		SignalP (SIGNALP)	SignalP (SIGNALP)	SignalP (SIGNALP)	SignalP (SIGNALP)	SignalP (SIGNALP)
TS.seq.screen.trim.Contig304	n-myc downstream regulated	797	20	4.33502E-44	57.05%	0			IPR004142; PTHR11034:SF2 (PANTHER)	IPR004142; PTHR11034:SF2 (PANTHER)	IPR004142; PTHR11034:SF2 (PANTHER)	IPR004142; PTHR11034:SF2 (PANTHER)	IPR004142; PTHR11034:SF2 (PANTHER)
TS.seq.screen.trim.Contig305	arp2 3 complex 21 kd subunit	741	20	4.30702E-64	77.5%	2	C:cytoskeleton; P:regulation of actin filament polymerization		SignalP (SIGNALP)	SignalP (SIGNALP)	SignalP (SIGNALP)	SignalP (SIGNALP)	SignalP (SIGNALP)
TS.seq.screen.trim.Contig306	adaptor-related protein complex alpha 2 subunit	801	20	2.76955E-30	58.55%	8	P:vesicle-mediated transport; C:cytosol; C:cytoplasmic membrane-bounded vesicle; P:regulation of defense response to virus by virus; C:plasma membrane; F:protein binding; P:intracellular protein transport; C:clathrin adaptor complex		IPR003164; IPR008152; IPR009028; IPR013038; IPR013041; IPR015873; PTHR22780 (PANTHER), PTHR22780:SF4 (PANTHER)	IPR003164; IPR008152; IPR009028; IPR013038; IPR013041; IPR015873; PTHR22780 (PANTHER), PTHR22780:SF4 (PANTHER)	IPR003164; IPR008152; IPR009028; IPR013038; IPR013041; IPR015873; PTHR22780 (PANTHER), PTHR22780:SF4 (PANTHER)	IPR003164; IPR008152; IPR009028; IPR013038; IPR013041; IPR015873; PTHR22780 (PANTHER), PTHR22780:SF4 (PANTHER)	IPR003164; IPR008152; IPR009028; IPR013038; IPR013041; IPR015873; PTHR22780 (PANTHER), PTHR22780:SF4 (PANTHER)
TS.seq.screen.trim.Contig307	deoxyribonuclease	902	20	1.51464E-38	57.0%	2	C:intracellular; P:ribosome biogenesis		IPR001790; PTHR21141 (PANTHER), PTHR21141:SF3 (PANTHER)	IPR001790; PTHR21141 (PANTHER), PTHR21141:SF3 (PANTHER)	IPR001790; PTHR21141 (PANTHER), PTHR21141:SF3 (PANTHER)	IPR001790; PTHR21141 (PANTHER), PTHR21141:SF3 (PANTHER)	IPR001790; PTHR21141 (PANTHER), PTHR21141:SF3 (PANTHER)
TS.seq.screen.trim.Contig308	eukaryotic translation initiation factor 5	471	20	9.36089E-38	66.2%	6	P:nematode larval development; F:binding; P:molting cycle, collagen and cuticulin-based cuticle; P:positive regulation of growth rate; P:reproduction; P:embryonic development ending in birth or egg hatching		no IPS match	no IPS match	no IPS match	no IPS match	no IPS match
TS.seq.screen.trim.Contig309	karyopherin alpha 4	518	20	1.55022E-20	69.4%	4	P:protein import into nucleus; F:protein binding; F:protein transporter activity; C:nucleus		SignalP (SIGNALP)	SignalP (SIGNALP)	SignalP (SIGNALP)	SignalP (SIGNALP)	SignalP (SIGNALP)
TS.seq.screen.trim.Contig310	elongation factor 1 alpha	508	20	1.53296E-33	96.5%	5	C:cytoplasm; F:translation elongation factor activity; F:GTP binding; P:translational elongation; F:GTPase activity	EC:3.6.5.1; EC:3.6.5.2; EC:3.6.5.3; EC:3.6.5.4	no IPS match	no IPS match	no IPS match	no IPS match	no IPS match
TS.seq.screen.trim.Contig311	---NA---	456	0			0			SignalP (SIGNALP)	SignalP (SIGNALP)	SignalP (SIGNALP)	SignalP (SIGNALP)	SignalP (SIGNALP)
TS.seq.screen.trim.Contig312	cwc15 homolog	615	19	1.10758E-15	87.0%	3	C:spliceosomal complex; F:RNA binding; P:nuclear mRNA splicing, via spliceosome		no IPS match	no IPS match	no IPS match	no IPS match	no IPS match
TS.seq.screen.trim.Contig313	---NA---	445	0			0			no IPS match	no IPS match	no IPS match	no IPS match	no IPS match
TS.seq.screen.trim.Contig314	---NA---	578	0			0			SignalP (SIGNALP)	SignalP (SIGNALP)	SignalP (SIGNALP)	SignalP (SIGNALP)	SignalP (SIGNALP)
TS.seq.screen.trim.Contig315	---NA---	638	0			0			PTHR11968 (PANTHER), PTHR11968:SF8 (PANTHER)	PTHR11968 (PANTHER), PTHR11968:SF8 (PANTHER)	PTHR11968 (PANTHER), PTHR11968:SF8 (PANTHER)	PTHR11968 (PANTHER), PTHR11968:SF8 (PANTHER)	PTHR11968 (PANTHER), PTHR11968:SF8 (PANTHER)
TS.seq.screen.trim.Contig316	host-protective antigen	830	20	3.85861E-107	85.8%	0			no IPS match	no IPS match	no IPS match	no IPS match	no IPS match
TS.seq.screen.trim.Contig317	tubulin tyrosine ligase	955	20	2.66496E-60	70.6%	3	C:membrane; P:metal ion transport; F:metal ion transmembrane transporter activity		SignalP (SIGNALP)	SignalP (SIGNALP)	SignalP (SIGNALP)	SignalP (SIGNALP)	SignalP (SIGNALP)
TS.seq.screen.trim.Contig318	follistatin kunitz and netrin domain containing 2	395	20	7.5917E-11	63.4%	4	C:acrosomal vesicle; F:protein binding; F:endopeptidase inhibitor activity; P:transforming growth factor beta receptor signaling pathway		no IPS match	no IPS match	no IPS match	no IPS match	no IPS match
TS.seq.screen.trim.Contig319	---NA---	343	0			0			no IPS match	no IPS match	no IPS match	no IPS match	no IPS match
TS.seq.screen.trim.Contig320	---NA---	251	0			0			SignalP (SIGNALP)	SignalP (SIGNALP)	SignalP (SIGNALP)	SignalP (SIGNALP)	SignalP (SIGNALP)
TS.seq.screen.trim.Contig321	protein tyrosine receptor isoform cra_c	671	20	1.74255E-7	53.5%	16	F:protein tyrosine phosphatase activity; C:integral to membrane; P:dephosphorylation; F:transmembrane receptor protein tyrosine phosphatase activity; C:membrane; F:phosphatase activity; F:phosphoprotein phosphatase activity; F:hydrolase activity; F:receptor binding; P:protein amino acid dephosphorylation; P:signal transduction; F:receptor activity; F:protein binding; C:integral to plasma membrane…		no IPS match	no IPS match	no IPS match	no IPS match	no IPS match
TS.seq.screen.trim.Contig322	---NA---	531	0			0			IPR007667; PTHR12297 (PANTHER), PTHR12297:SF3 (PANTHER)	IPR007667; PTHR12297 (PANTHER), PTHR12297:SF3 (PANTHER)	IPR007667; PTHR12297 (PANTHER), PTHR12297:SF3 (PANTHER)	IPR007667; PTHR12297 (PANTHER), PTHR12297:SF3 (PANTHER)	IPR007667; PTHR12297 (PANTHER), PTHR12297:SF3 (PANTHER)
TS.seq.screen.trim.Contig323	---NA---	418	0			0			SignalP (SIGNALP)	SignalP (SIGNALP)	SignalP (SIGNALP)	SignalP (SIGNALP)	SignalP (SIGNALP)
TS.seq.screen.trim.Contig324	---NA---	920	0			0			no IPS match	no IPS match	no IPS match	no IPS match	no IPS match
TS.seq.screen.trim.Contig325	---NA---	278	0			0			SignalP (SIGNALP)	SignalP (SIGNALP)	SignalP (SIGNALP)	SignalP (SIGNALP)	SignalP (SIGNALP)
TS.seq.screen.trim.Contig326	dna primase subunit	823	20	5.63473E-18	64.0%	9	F:DNA-directed RNA polymerase activity; P:cytokinesis; P:embryonic development ending in birth or egg hatching; P:growth; P:DNA replication; P:hermaphrodite genitalia development; P:nematode larval development; C:nucleoplasm; P:morphogenesis of an epithelium	EC:2.7.7.6	SignalP (SIGNALP)	SignalP (SIGNALP)	SignalP (SIGNALP)	SignalP (SIGNALP)	SignalP (SIGNALP)
TS.seq.screen.trim.Contig327	rla2_taeso ame: full=60s acidic ribosomal protein p2	377	2	2.76333E-13	88.5%	3	C:ribosome; F:structural constituent of ribosome; P:translational elongation		SignalP (SIGNALP)	SignalP (SIGNALP)	SignalP (SIGNALP)	SignalP (SIGNALP)	SignalP (SIGNALP)
TS.seq.screen.trim.Contig328	family c2 unassigned peptidase (c02 family)	710	20	8.57856E-35	68.35%	2	F:cysteine-type endopeptidase activity; F:calcium ion binding	EC:3.4.22.0	IPR002048; IPR011992; IPR018247; IPR018249; PTHR10183 (PANTHER), PTHR10183:SF48 (PANTHER), SSF47473 (SUPERFAMILY)	IPR002048; IPR011992; IPR018247; IPR018249; PTHR10183 (PANTHER), PTHR10183:SF48 (PANTHER), SSF47473 (SUPERFAMILY)	IPR002048; IPR011992; IPR018247; IPR018249; PTHR10183 (PANTHER), PTHR10183:SF48 (PANTHER), SSF47473 (SUPERFAMILY)	IPR002048; IPR011992; IPR018247; IPR018249; PTHR10183 (PANTHER), PTHR10183:SF48 (PANTHER), SSF47473 (SUPERFAMILY)	IPR002048; IPR011992; IPR018247; IPR018249; PTHR10183 (PANTHER), PTHR10183:SF48 (PANTHER), SSF47473 (SUPERFAMILY)
TS.seq.screen.trim.Contig329	copine v	554	20	1.01815E-21	80.05%	1	C:neuronal cell body		PTHR10857 (PANTHER)	PTHR10857 (PANTHER)	PTHR10857 (PANTHER)	PTHR10857 (PANTHER)	PTHR10857 (PANTHER)
TS.seq.screen.trim.Contig330	citrate synthase	698	20	2.62898E-65	84.6%	5	P:cellular carbohydrate metabolic process; F:acyltransferase activity; C:mitochondrial matrix; F:citrate (Si)-synthase activity; P:tricarboxylic acid cycle	EC:2.3.3.1	SignalP (SIGNALP)	SignalP (SIGNALP)	SignalP (SIGNALP)	SignalP (SIGNALP)	SignalP (SIGNALP)
TS.seq.screen.trim.Contig331	---NA---	359	0			0			no IPS match	no IPS match	no IPS match	no IPS match	no IPS match
TS.seq.screen.trim.Contig332	host-protective antigen	478	20	6.12938E-48	45.25%	0			no IPS match	no IPS match	no IPS match	no IPS match	no IPS match
TS.seq.screen.trim.Contig333	member of ras oncogene family	701	20	7.70777E-73	86.55%	11	C:cytosol; P:small GTPase mediated signal transduction; F:Ras GTPase binding; P:nucleocytoplasmic transport; C:guanyl-nucleotide exchange factor complex; P:convergent extension; F:GTPase activity; P:intracellular protein transport; P:negative regulation of cell cycle; F:GTP binding; C:plasma membrane	EC:3.6.5.1; EC:3.6.5.2; EC:3.6.5.3; EC:3.6.5.4	IPR001806; IPR003577; IPR005225; IPR013753; IPR020849; G3DSA:3.40.50.300 (GENE3D), PTHR11708 (PANTHER), PTHR11708:SF126 (PANTHER), SSF52540 (SUPERFAMILY)	IPR001806; IPR003577; IPR005225; IPR013753; IPR020849; G3DSA:3.40.50.300 (GENE3D), PTHR11708 (PANTHER), PTHR11708:SF126 (PANTHER), SSF52540 (SUPERFAMILY)	IPR001806; IPR003577; IPR005225; IPR013753; IPR020849; G3DSA:3.40.50.300 (GENE3D), PTHR11708 (PANTHER), PTHR11708:SF126 (PANTHER), SSF52540 (SUPERFAMILY)	IPR001806; IPR003577; IPR005225; IPR013753; IPR020849; G3DSA:3.40.50.300 (GENE3D), PTHR11708 (PANTHER), PTHR11708:SF126 (PANTHER), SSF52540 (SUPERFAMILY)	IPR001806; IPR003577; IPR005225; IPR013753; IPR020849; G3DSA:3.40.50.300 (GENE3D), PTHR11708 (PANTHER), PTHR11708:SF126 (PANTHER), SSF52540 (SUPERFAMILY)
TS.seq.screen.trim.Contig334	annexin a7	767	20	2.39008E-97	53.8%	2	F:binding; C:cell part		SignalP (SIGNALP)	SignalP (SIGNALP)	SignalP (SIGNALP)	SignalP (SIGNALP)	SignalP (SIGNALP)
TS.seq.screen.trim.Contig335	adenosine deaminase	883	20	2.27129E-47	55.7%	4	P:organ development; P:nucleotide metabolic process; P:regulation of cellular process; P:immune system process		no IPS match	no IPS match	no IPS match	no IPS match	no IPS match
TS.seq.screen.trim.Contig336	---NA---	630	0			0			SignalP (SIGNALP)	SignalP (SIGNALP)	SignalP (SIGNALP)	SignalP (SIGNALP)	SignalP (SIGNALP)
TS.seq.screen.trim.Contig337	sjchgc01363 protein	489	20	6.09063E-16	57.2%	4	F:F; C:integral to membrane; C:membrane; P:P		no IPS match	no IPS match	no IPS match	no IPS match	no IPS match
TS.seq.screen.trim.Contig338	atp h+ mitochondrial f0 subunit c isoform 2a precursor	555	20	1.49646E-20	75.15%	5	F:hydrogen ion transmembrane transporter activity; C:integral to membrane; P:ATP synthesis coupled proton transport; F:lipid binding; C:proton-transporting ATP synthase complex, coupling factor F(o)		no IPS match	no IPS match	no IPS match	no IPS match	no IPS match
TS.seq.screen.trim.Contig339	---NA---	660	0			0			no IPS match	no IPS match	no IPS match	no IPS match	no IPS match
TS.seq.screen.trim.Contig340	---NA---	538	0			0			no IPS match	no IPS match	no IPS match	no IPS match	no IPS match
TS.seq.screen.trim.Contig341	dynactin subunit 3 (dynactin light chain p24)	910	3	4.09664E-7	60.333333333333336%	0			no IPS match	no IPS match	no IPS match	no IPS match	no IPS match
TS.seq.screen.trim.Contig342	---NA---	460	0			0			no IPS match	no IPS match	no IPS match	no IPS match	no IPS match
TS.seq.screen.trim.Contig343	echinoderm microtubule associated protein like 1	801	20	3.67921E-46	49.05%	7	F:calcium ion binding; C:cytoplasm; F:acyltransferase activity; F:transferase activity; F:histone acetyltransferase activity; C:microtubule associated complex; C:microtubule		IPR001680; IPR011046; IPR019781; PTHR13720 (PANTHER)	IPR001680; IPR011046; IPR019781; PTHR13720 (PANTHER)	IPR001680; IPR011046; IPR019781; PTHR13720 (PANTHER)	IPR001680; IPR011046; IPR019781; PTHR13720 (PANTHER)	IPR001680; IPR011046; IPR019781; PTHR13720 (PANTHER)
TS.seq.screen.trim.Contig344	trafficking protein particle complex 3	590	20	1.68007E-47	79.5%	6	C:Golgi membrane; F:protein binding; C:TRAPP complex; P:ER to Golgi vesicle-mediated transport; C:cytosol; C:endoplasmic reticulum		no IPS match	no IPS match	no IPS match	no IPS match	no IPS match
TS.seq.screen.trim.Contig345	host-protective antigen	488	20	1.64609E-74	59.55%	0			no IPS match	no IPS match	no IPS match	no IPS match	no IPS match
TS.seq.screen.trim.Contig346	solute carrier family member b3	696	20	2.32997E-21	68.8%	4	C:Golgi apparatus; P:transport; C:membrane; C:mitochondrion		SignalP (SIGNALP)	SignalP (SIGNALP)	SignalP (SIGNALP)	SignalP (SIGNALP)	SignalP (SIGNALP)
TS.seq.screen.trim.Contig347	coiled-coil domain containing 86	422	20	2.50877E-14	64.95%	2	P:interspecies interaction between organisms; C:nucleus		PTHR13557 (PANTHER)	PTHR13557 (PANTHER)	PTHR13557 (PANTHER)	PTHR13557 (PANTHER)	PTHR13557 (PANTHER)
TS.seq.screen.trim.Contig348	glucose transport protein	858	20	3.5226E-82	66.0%	3	F:substrate-specific transmembrane transporter activity; P:transmembrane transport; C:integral to membrane		SignalP (SIGNALP)	SignalP (SIGNALP)	SignalP (SIGNALP)	SignalP (SIGNALP)	SignalP (SIGNALP)
TS.seq.screen.trim.Contig349	ribosomal small subunit	446	20	7.23017E-38	92.7%	6	F:DNA binding; F:structural constituent of ribosome; F:protein binding; C:small ribosomal subunit; F:zinc ion binding; P:translation	EC:3.6.5.3	IPR005680; IPR006032; IPR012340; IPR016027	IPR005680; IPR006032; IPR012340; IPR016028	IPR005680; IPR006032; IPR012340; IPR016029	IPR005680; IPR006032; IPR012340; IPR016030	IPR005680; IPR006032; IPR012340; IPR016031
TS.seq.screen.trim.Contig350	protein phosphatase-1	1073	20	5.72735E-133	80.3%	16	P:chromatin modification; P:cytokinesis; P:oviposition; P:meiotic chromosome segregation; P:embryonic development ending in birth or egg hatching; C:nuclear membrane; F:manganese ion binding; P:molting cycle, collagen and cuticulin-based cuticle; F:protein binding; P:mitosis; P:locomotion; C:chromosome; P:glycogen metabolic process; C:cytoplasm; F:phosphoprotein phosphatase activity; F:iron ion b…	EC:3.1.3.16	IPR004843; IPR006186; G3DSA:3.60.21.10 (GENE3D), SSF56300 (SUPERFAMILY)	IPR004843; IPR006186; G3DSA:3.60.21.10 (GENE3D), SSF56300 (SUPERFAMILY)	IPR004843; IPR006186; G3DSA:3.60.21.10 (GENE3D), SSF56300 (SUPERFAMILY)	IPR004843; IPR006186; G3DSA:3.60.21.10 (GENE3D), SSF56300 (SUPERFAMILY)	IPR004843; IPR006186; G3DSA:3.60.21.10 (GENE3D), SSF56300 (SUPERFAMILY)
TS.seq.screen.trim.Contig351	---NA---	347	0			0			no IPS match	no IPS match	no IPS match	no IPS match	no IPS match
TS.seq.screen.trim.Contig352	---NA---	703	0			0			SignalP (SIGNALP)	SignalP (SIGNALP)	SignalP (SIGNALP)	SignalP (SIGNALP)	SignalP (SIGNALP)
TS.seq.screen.trim.Contig353	---NA---	260	0			0			no IPS match	no IPS match	no IPS match	no IPS match	no IPS match
TS.seq.screen.trim.Contig354	---NA---	280	0			0			SignalP (SIGNALP)	SignalP (SIGNALP)	SignalP (SIGNALP)	SignalP (SIGNALP)	SignalP (SIGNALP)
TS.seq.screen.trim.Contig355	hypothetical protein [Schistosoma japonicum]	499	6	6.44575E-10	50.666666666666664%	0			no IPS match	no IPS match	no IPS match	no IPS match	no IPS match
TS.seq.screen.trim.Contig356	ribosomal protein l38	312	20	2.98289E-23	84.4%	6	P:embryonic development; F:structural constituent of ribosome; F:RNA binding; F:protein binding; C:cytosolic large ribosomal subunit; P:translational elongation		no IPS match	no IPS match	no IPS match	no IPS match	no IPS match
TS.seq.screen.trim.Contig357	myosin light chain	566	20	3.19976E-34	70.25%	4	C:unconventional myosin complex; F:myosin heavy chain binding; F:calcium ion binding; F:ATPase activity, coupled		no IPS match	no IPS match	no IPS match	no IPS match	no IPS match
TS.seq.screen.trim.Contig358	---NA---	580	0			0			SignalP (SIGNALP)	SignalP (SIGNALP)	SignalP (SIGNALP)	SignalP (SIGNALP)	SignalP (SIGNALP)
TS.seq.screen.trim.Contig359	ubiquitin-conjugating enzyme e2d 3 (ubc4 5 yeast) isoform cra_a	594	20	1.15408E-68	63.5%	11	P:proteasomal ubiquitin-dependent protein catabolic process; P:chromosome organization; P:BMP signaling pathway; P:spermatid development; P:regulation of R7 cell differentiation; F:ubiquitin-protein ligase activity; P:protein ubiquitination; F:protein binding; P:mitosis; P:oogenesis; P:male meiosis	EC:6.3.2.19	SignalP (SIGNALP)	SignalP (SIGNALP)	SignalP (SIGNALP)	SignalP (SIGNALP)	SignalP (SIGNALP)
TS.seq.screen.trim.Contig360	---NA---	547	0			0			no IPS match	no IPS match	no IPS match	no IPS match	no IPS match
TS.seq.screen.trim.Contig361	hypothetical protein [Schistosoma japonicum]	398	2	6.85427E-4	74.0%	0			SignalP (SIGNALP)	SignalP (SIGNALP)	SignalP (SIGNALP)	SignalP (SIGNALP)	SignalP (SIGNALP)
TS.seq.screen.trim.Contig362	family c2 unassigned peptidase (c02 family)	700	20	8.3311E-35	57.75%	1	F:peptidase activity		no IPS match	no IPS match	no IPS match	no IPS match	no IPS match
TS.seq.screen.trim.Contig363	receptor expression-enhancing protein 5	517	20	3.12358E-21	73.3%	2	F:protein binding; C:membrane		no IPS match	no IPS match	no IPS match	no IPS match	no IPS match
TS.seq.screen.trim.Contig364	eg95	526	20	2.30736E-22	49.65%	0			no IPS match	no IPS match	no IPS match	no IPS match	no IPS match
TS.seq.screen.trim.Contig365	---NA---	593	0			0			no IPS match	no IPS match	no IPS match	no IPS match	no IPS match
TS.seq.screen.trim.Contig366	---NA---	1028	0			0			SignalP (SIGNALP)	SignalP (SIGNALP)	SignalP (SIGNALP)	SignalP (SIGNALP)	SignalP (SIGNALP)
TS.seq.screen.trim.Contig367	polyprotein precursor	390	20	7.12653E-14	69.0%	7	C:microsome; C:plasma membrane; F:heme binding; F:IgA binding; P:protein maturation; F:protein homodimerization activity; F:serine-type endopeptidase inhibitor activity		IPR002223; IPR020901; PTHR10083 (PANTHER), PTHR10083:SF39 (PANTHER), SignalP (SIGNALP)	IPR002223; IPR020901; PTHR10083 (PANTHER), PTHR10083:SF39 (PANTHER), SignalP (SIGNALP)	IPR002223; IPR020901; PTHR10083 (PANTHER), PTHR10083:SF39 (PANTHER), SignalP (SIGNALP)	IPR002223; IPR020901; PTHR10083 (PANTHER), PTHR10083:SF39 (PANTHER), SignalP (SIGNALP)	IPR002223; IPR020901; PTHR10083 (PANTHER), PTHR10083:SF39 (PANTHER), SignalP (SIGNALP)
TS.seq.screen.trim.Contig368	hp6 protein	398	6	1.28668E-18	84.83333333333333%	0			SignalP (SIGNALP)	SignalP (SIGNALP)	SignalP (SIGNALP)	SignalP (SIGNALP)	SignalP (SIGNALP)
TS.seq.screen.trim.Contig369	membrane protein t24	654	3	1.2271E-42	88.66666666666667%	1	C:integral to membrane		no IPS match	no IPS match	no IPS match	no IPS match	no IPS match
TS.seq.screen.trim.Contig370	succinate dehydrogenase subunit iron sulfur	532	20	3.58323E-26	78.85%	10	C:mitochondrial inner membrane; F:electron carrier activity; F:iron ion binding; P:transport; P:tricarboxylic acid cycle; F:2 iron, 2 sulfur cluster binding; F:4 iron, 4 sulfur cluster binding; F:succinate dehydrogenase (ubiquinone) activity; P:electron transport chain; F:3 iron, 4 sulfur cluster binding	EC:1.3.5.1	no IPS match	no IPS match	no IPS match	no IPS match	no IPS match
TS.seq.screen.trim.Contig371	---NA---	450	0			0			no IPS match	no IPS match	no IPS match	no IPS match	no IPS match
TS.seq.screen.trim.Contig372	dm9 domain-containing protein	635	20	1.23031E-89	62.55%	0			SignalP (SIGNALP)	SignalP (SIGNALP)	SignalP (SIGNALP)	SignalP (SIGNALP)	SignalP (SIGNALP)
TS.seq.screen.trim.Contig373	conserved hypothetical protein [Pediculus humanus corporis]	367	7	5.27393E-12	84.42857142857143%	0			SignalP (SIGNALP)	SignalP (SIGNALP)	SignalP (SIGNALP)	SignalP (SIGNALP)	SignalP (SIGNALP)
TS.seq.screen.trim.Contig374	ribosomal protein l37a	533	20	8.80537E-33	85.7%	6	P:mitotic spindle elongation; F:structural constituent of ribosome; C:cytosolic large ribosomal subunit; F:zinc ion binding; P:translation; F:rRNA binding	EC:3.6.5.3	SignalP (SIGNALP)	SignalP (SIGNALP)	SignalP (SIGNALP)	SignalP (SIGNALP)	SignalP (SIGNALP)
TS.seq.screen.trim.Contig375	guanine nucleotide binding protein (g protein) beta polypeptide 2-like 1	925	20	6.52101E-117	81.75%	10	C:cytoplasm; F:receptor activity; C:neuronal cell body; F:kinase activity; C:plasma membrane; P:signal transduction; F:receptor binding; F:methylated-DNA-[protein]-cysteine S-methyltransferase activity; F:protein phosphatase binding; P:DNA repair	EC:2.1.1.63	SignalP (SIGNALP)	SignalP (SIGNALP)	SignalP (SIGNALP)	SignalP (SIGNALP)	SignalP (SIGNALP)
TS.seq.screen.trim.Contig376	calcium-binding protein	421	20	4.58268E-8	63.7%	7	F:nucleic acid binding; F:ATP binding; F:calcium ion binding; P:P; C:bacterial-type flagellum; F:ATP-dependent helicase activity; P:ciliary or flagellar motility		SignalP (SIGNALP)	SignalP (SIGNALP)	SignalP (SIGNALP)	SignalP (SIGNALP)	SignalP (SIGNALP)
TS.seq.screen.trim.Contig377	14-3-3 protein	442	20	3.15717E-33	82.9%	2	C:cytoplasm; F:protein domain specific binding		no IPS match	no IPS match	no IPS match	no IPS match	no IPS match
TS.seq.screen.trim.Contig378	---NA---	1010	0			0			SignalP (SIGNALP)	SignalP (SIGNALP)	SignalP (SIGNALP)	SignalP (SIGNALP)	SignalP (SIGNALP)
TS.seq.screen.trim.Contig379	cytochrome somatic	499	20	2.12103E-45	90.75%	14	C:cytosol; P:transport; P:electron transport chain; P:DNA fragmentation involved in apoptosis; P:cellular respiration; P:activation of caspase activity by cytochrome c; F:electron transporter, transferring electrons from CoQH2-cytochrome c reductase complex and cytochrome c oxidase complex activity; C:mitochondrial intermembrane space; F:protein serine/threonine phosphatase activity; F:protein bi…		IPR002327; IPR003088; IPR009056	IPR002327; IPR003088; IPR009057	IPR002327; IPR003088; IPR009058	IPR002327; IPR003088; IPR009059	IPR002327; IPR003088; IPR009060
TS.seq.screen.trim.Contig380	glucoprotein tso45w-4b	543	20	1.13827E-22	51.8%	0			no IPS match	no IPS match	no IPS match	no IPS match	no IPS match
TS.seq.screen.trim.Contig381	small subunit ribosomal protein s27ae	992	20	3.59067E-23	68.65%	5	P:cellular protein metabolic process; C:intracellular part; F:nucleic acid binding; F:methyltransferase activity; P:methylation		IPR002052	IPR002053	IPR002054	IPR002055	IPR002056
TS.seq.screen.trim.Contig382	hypothetical protein [Schistosoma mansoni]	624	1	3.7141E-6	62.0%	0			SignalP (SIGNALP)	SignalP (SIGNALP)	SignalP (SIGNALP)	SignalP (SIGNALP)	SignalP (SIGNALP)
TS.seq.screen.trim.Contig383	cytosolic malate dehydrogenase	899	20	1.85207E-129	79.0%	7	C:cytoplasm; F:binding; F:L-malate dehydrogenase activity; P:malate metabolic process; P:oxidation reduction; P:tricarboxylic acid cycle; P:glycolysis	EC:1.1.1.37	IPR001236; IPR001557; IPR010945; IPR015955; IPR016040; IPR022383; SSF51735 (SUPERFAMILY)	IPR001236; IPR001557; IPR010945; IPR015955; IPR016040; IPR022383; SSF51735 (SUPERFAMILY)	IPR001236; IPR001557; IPR010945; IPR015955; IPR016040; IPR022383; SSF51735 (SUPERFAMILY)	IPR001236; IPR001557; IPR010945; IPR015955; IPR016040; IPR022383; SSF51735 (SUPERFAMILY)	IPR001236; IPR001557; IPR010945; IPR015955; IPR016040; IPR022383; SSF51735 (SUPERFAMILY)
TS.seq.screen.trim.Contig384	---NA---	960	0			0			SignalP (SIGNALP)	SignalP (SIGNALP)	SignalP (SIGNALP)	SignalP (SIGNALP)	SignalP (SIGNALP)
TS.seq.screen.trim.Contig385	ribosomal protein s18	589	20	1.32197E-68	94.75%	7	F:structural constituent of ribosome; P:multicellular organismal development; P:regulation of cell cycle; C:cytosolic small ribosomal subunit; P:regulation of translation; F:rRNA binding; P:translational elongation		SignalP (SIGNALP)	SignalP (SIGNALP)	SignalP (SIGNALP)	SignalP (SIGNALP)	SignalP (SIGNALP)
TS.seq.screen.trim.Contig386	---NA---	773	0			0			no IPS match	no IPS match	no IPS match	no IPS match	no IPS match
TS.seq.screen.trim.Contig387	sj-ts4 protein	553	14	5.2412E-10	47.642857142857146%	0			SignalP (SIGNALP)	SignalP (SIGNALP)	SignalP (SIGNALP)	SignalP (SIGNALP)	SignalP (SIGNALP)
TS.seq.screen.trim.Contig388	charged multivesicular body protein 2a	471	20	6.26438E-42	60.1%	1	P:protein transport		no IPS match	no IPS match	no IPS match	no IPS match	no IPS match
TS.seq.screen.trim.Contig389	mgc139179 protein	561	20	1.96567E-44	55.35%	5	C:integral to membrane; C:membrane; F:endopeptidase inhibitor activity; C:extracellular region; P:G-protein coupled receptor protein signaling pathway		no IPS match	no IPS match	no IPS match	no IPS match	no IPS match
TS.seq.screen.trim.Contig390	---NA---	864	0			0			no IPS match	no IPS match	no IPS match	no IPS match	no IPS match
TS.seq.screen.trim.Contig391	muscle glycogen phosphorylase	810	20	1.16797E-92	82.45%	10	P:response to hypoxia; F:glycogen phosphorylase activity; C:sarcoplasmic reticulum; C:Z disc; P:glycogen catabolic process; P:cellular calcium ion homeostasis; F:protein binding; F:nucleotide binding; F:pyridoxal phosphate binding; P:response to cAMP		no IPS match	no IPS match	no IPS match	no IPS match	no IPS match
TS.seq.screen.trim.Contig392	endothelial differentiation-related factor 1	561	20	1.45777E-39	76.6%	12	P:regulation of lipid metabolic process; P:positive regulation of DNA binding; P:regulation of transcription, DNA-dependent; F:sequence-specific DNA binding; F:transcription factor activity; P:endothelial cell differentiation; P:multicellular organismal development; F:histone acetyltransferase activity; F:transcription coactivator activity; C:transcription factor TFIID complex; C:cytoplasm; F:met…	EC:2.3.1.48; EC:2.1.1.0	IPR001387; IPR010982; IPR013729; G3DSA:1.10.260.40 (GENE3D), PTHR10245 (PANTHER), PTHR10245:SF1 (PANTHER)	IPR001387; IPR010982; IPR013729; G3DSA:1.10.260.40 (GENE3D), PTHR10245 (PANTHER), PTHR10245:SF1 (PANTHER)	IPR001387; IPR010982; IPR013729; G3DSA:1.10.260.40 (GENE3D), PTHR10245 (PANTHER), PTHR10245:SF1 (PANTHER)	IPR001387; IPR010982; IPR013729; G3DSA:1.10.260.40 (GENE3D), PTHR10245 (PANTHER), PTHR10245:SF1 (PANTHER)	IPR001387; IPR010982; IPR013729; G3DSA:1.10.260.40 (GENE3D), PTHR10245 (PANTHER), PTHR10245:SF1 (PANTHER)
TS.seq.screen.trim.Contig393	lymphocyte cytosolic protein 1	546	3	1.42429E-4	55.0%	1	F:actin binding		IPR001715; IPR016146; PTHR19961 (PANTHER), PTHR19961:SF8 (PANTHER)	IPR001715; IPR016146; PTHR19961 (PANTHER), PTHR19961:SF8 (PANTHER)	IPR001715; IPR016146; PTHR19961 (PANTHER), PTHR19961:SF8 (PANTHER)	IPR001715; IPR016146; PTHR19961 (PANTHER), PTHR19961:SF8 (PANTHER)	IPR001715; IPR016146; PTHR19961 (PANTHER), PTHR19961:SF8 (PANTHER)
TS.seq.screen.trim.Contig394	---NA---	521	0			0			no IPS match	no IPS match	no IPS match	no IPS match	no IPS match
TS.seq.screen.trim.Contig395	---NA---	807	0			0			SignalP (SIGNALP)	SignalP (SIGNALP)	SignalP (SIGNALP)	SignalP (SIGNALP)	SignalP (SIGNALP)
TS.seq.screen.trim.Contig396	nuclear elongation factor 1 alpha	1029	20	3.14077E-134	90.1%	5	C:cytoplasm; F:translation elongation factor activity; F:GTP binding; P:translational elongation; F:GTPase activity	EC:3.6.5.1; EC:3.6.5.2; EC:3.6.5.3; EC:3.6.5.4	IPR004160; IPR004161; IPR009000; IPR009001; G3DSA:2.40.30.10 (GENE3D), PTHR23115 (PANTHER), PTHR23115:SF37 (PANTHER)	IPR004160; IPR004161; IPR009000; IPR009001; G3DSA:2.40.30.10 (GENE3D), PTHR23115 (PANTHER), PTHR23115:SF37 (PANTHER)	IPR004160; IPR004161; IPR009000; IPR009001; G3DSA:2.40.30.10 (GENE3D), PTHR23115 (PANTHER), PTHR23115:SF37 (PANTHER)	IPR004160; IPR004161; IPR009000; IPR009001; G3DSA:2.40.30.10 (GENE3D), PTHR23115 (PANTHER), PTHR23115:SF37 (PANTHER)	IPR004160; IPR004161; IPR009000; IPR009001; G3DSA:2.40.30.10 (GENE3D), PTHR23115 (PANTHER), PTHR23115:SF37 (PANTHER)
TS.seq.screen.trim.Contig397	ras-related protein rab-7	899	20	1.10191E-81	60.2%	1	F:binding		SignalP (SIGNALP)	SignalP (SIGNALP)	SignalP (SIGNALP)	SignalP (SIGNALP)	SignalP (SIGNALP)
TS.seq.screen.trim.Contig398	glycerol-3-phosphate dehydrogenase	953	20	3.60703E-33	56.45%	5	F:binding; F:oxidoreductase activity; P:flight behavior; C:lipid particle; P:triglyceride metabolic process		no IPS match	no IPS match	no IPS match	no IPS match	no IPS match
TS.seq.screen.trim.Contig399	---NA---	569	0			0			no IPS match	no IPS match	no IPS match	no IPS match	no IPS match
TS.seq.screen.trim.Contig400	dynactin 6	819	20	1.29207E-53	58.75%	2	C:dynactin complex; F:dynein binding		SignalP (SIGNALP)	SignalP (SIGNALP)	SignalP (SIGNALP)	SignalP (SIGNALP)	SignalP (SIGNALP)
TS.seq.screen.trim.Contig401	cadmium metallothionein precursor (mt-cd) (cd-mt)	587	20	7.7594E-13	58.35%	1	C:extracellular region		SignalP (SIGNALP)	SignalP (SIGNALP)	SignalP (SIGNALP)	SignalP (SIGNALP)	SignalP (SIGNALP)
TS.seq.screen.trim.Contig402	---NA---	727	0			0			SignalP (SIGNALP)	SignalP (SIGNALP)	SignalP (SIGNALP)	SignalP (SIGNALP)	SignalP (SIGNALP)
TS.seq.screen.trim.Contig403	programmed cell death	546	20	6.98717E-44	65.3%	1	F:calcium ion binding		no IPS match	no IPS match	no IPS match	no IPS match	no IPS match
TS.seq.screen.trim.Contig404	rho-gdp dissociation inhibitor	697	20	2.94059E-24	60.8%	2	F:Rho GDP-dissociation inhibitor activity; C:cytoplasm		no IPS match	no IPS match	no IPS match	no IPS match	no IPS match
TS.seq.screen.trim.Contig405	cd63 antigen	869	20	2.41537E-70	54.55%	3	C:integral to membrane; C:cytoplasmic part; C:intracellular membrane-bounded organelle		IPR000301; IPR008952; IPR018499; PTHR19282 (PANTHER), SignalP (SIGNALP)	IPR000301; IPR008952; IPR018499; PTHR19282 (PANTHER), SignalP (SIGNALP)	IPR000301; IPR008952; IPR018499; PTHR19282 (PANTHER), SignalP (SIGNALP)	IPR000301; IPR008952; IPR018499; PTHR19282 (PANTHER), SignalP (SIGNALP)	IPR000301; IPR008952; IPR018499; PTHR19282 (PANTHER), SignalP (SIGNALP)
TS.seq.screen.trim.Contig406	---NA---	351	0			0			SignalP (SIGNALP)	SignalP (SIGNALP)	SignalP (SIGNALP)	SignalP (SIGNALP)	SignalP (SIGNALP)
TS.seq.screen.trim.Contig407	platelet-activating factor isoform gamma subunit	716	20	2.21846E-59	41.05%	9	P:lipid metabolic process; P:spermatogenesis; F:hydrolase activity, acting on ester bonds; F:hydrolase activity; P:lipid catabolic process; C:cytoplasm; F:protein binding; F:obs-alkyl-2-acetylglycerophosphocholine esterase activity; P:nervous system development		PTHR11852 (PANTHER)	PTHR11852 (PANTHER)	PTHR11852 (PANTHER)	PTHR11852 (PANTHER)	PTHR11852 (PANTHER)
TS.seq.screen.trim.Contig408	---NA---	640	0			0			SignalP (SIGNALP)	SignalP (SIGNALP)	SignalP (SIGNALP)	SignalP (SIGNALP)	SignalP (SIGNALP)
TS.seq.screen.trim.Contig409	protein phosphatase 1 inhibitor potentiated by protein kinase c	582	2	4.79765E-7	67.0%	3	C:cytoplasm; P:regulation of phosphorylation; F:protein binding		no IPS match	no IPS match	no IPS match	no IPS match	no IPS match
TS.seq.screen.trim.Contig410	---NA---	850	0			0			SignalP (SIGNALP)	SignalP (SIGNALP)	SignalP (SIGNALP)	SignalP (SIGNALP)	SignalP (SIGNALP)
TS.seq.screen.trim.Contig411	host-protective antigen	485	20	1.98996E-11	61.0%	0			no IPS match	no IPS match	no IPS match	no IPS match	no IPS match
TS.seq.screen.trim.Contig412	mps one binder kinase activator-like 2a	595	20	1.47643E-67	83.05%	3	F:kinase activity; F:zinc ion binding; F:protein binding		IPR005301; PTHR22599:SF9 (PANTHER)	IPR005301; PTHR22599:SF9 (PANTHER)	IPR005301; PTHR22599:SF9 (PANTHER)	IPR005301; PTHR22599:SF9 (PANTHER)	IPR005301; PTHR22599:SF9 (PANTHER)
TS.seq.screen.trim.Contig413	valosin-containing protein	696	20	3.5697E-46	80.95%	17	P:ER-associated protein catabolic process; F:serine-type endopeptidase activity; F:ATP-dependent peptidase activity; P:activation of caspase activity; C:microsome; P:double-strand break repair; C:cytosol; F:protein domain specific binding; P:protein ubiquitination; P:ER to Golgi vesicle-mediated transport; F:lipid binding; P:retrograde protein transport, ER to cytosol; P:protein homooligomerizati…	EC:3.4.21.0	SignalP (SIGNALP)	SignalP (SIGNALP)	SignalP (SIGNALP)	SignalP (SIGNALP)	SignalP (SIGNALP)
TS.seq.screen.trim.Contig414	hypothetical protein [Schistosoma mansoni]	388	1	6.6627E-15	66.0%	0			SignalP (SIGNALP)	SignalP (SIGNALP)	SignalP (SIGNALP)	SignalP (SIGNALP)	SignalP (SIGNALP)
TS.seq.screen.trim.Contig415	homolog subfamily a member 1	558	20	1.47145E-23	62.15%	1	F:protein binding		SignalP (SIGNALP)	SignalP (SIGNALP)	SignalP (SIGNALP)	SignalP (SIGNALP)	SignalP (SIGNALP)
TS.seq.screen.trim.Contig416	hypothetical protein [Schistosoma japonicum]	465	1	2.12378E-5	61.0%	0			IPR013032	IPR013033	IPR013034	IPR013035	IPR013036
TS.seq.screen.trim.Contig417	adp-ribosylation factor	742	20	3.74697E-84	91.85%	8	F:GTP binding; C:Golgi apparatus; P:vesicle-mediated transport; P:intracellular protein transport; P:protein amino acid ADP-ribosylation; P:small GTPase mediated signal transduction; C:mitochondrion; F:transporter activity		no IPS match	no IPS match	no IPS match	no IPS match	no IPS match
TS.seq.screen.trim.Contig418	actin related protein 2 3 complex subunit 2	1107	20	1.54869E-73	68.75%	5	P:cellular component movement; C:Arp2/3 protein complex; F:transferase activity; F:protein binding; F:structural constituent of cytoskeleton		IPR003006	IPR003007	IPR003008	IPR003009	IPR003010
TS.seq.screen.trim.Contig419	---NA---	887	0			0			no IPS match	no IPS match	no IPS match	no IPS match	no IPS match
TS.seq.screen.trim.Contig420	ribosomal protein l7a	757	20	1.38469E-97	84.65%	7	C:membrane fraction; C:polysomal ribosome; F:structural constituent of ribosome; F:RNA binding; P:ribosome biogenesis; C:cytosolic large ribosomal subunit; P:translational elongation		SignalP (SIGNALP)	SignalP (SIGNALP)	SignalP (SIGNALP)	SignalP (SIGNALP)	SignalP (SIGNALP)
TS.seq.screen.trim.Contig421	pyruvate dehydrogenase alpha 1	1195	20	3.61955E-55	72.9%	7	P:positive regulation of growth rate; P:embryonic development ending in birth or egg hatching; C:mitochondrion; F:oxidoreductase activity, acting on the aldehyde or oxo group of donors, disulfide as acceptor; F:protein binding; P:metabolic process; P:oogenesis	EC:1.2.4.0	no IPS match	no IPS match	no IPS match	no IPS match	no IPS match
TS.seq.screen.trim.Contig422	---NA---	421	0			0			no IPS match	no IPS match	no IPS match	no IPS match	no IPS match
TS.seq.screen.trim.Contig423	---NA---	526	0			0			IPR007667; PTHR12297 (PANTHER), PTHR12297:SF3 (PANTHER)	IPR007667; PTHR12297 (PANTHER), PTHR12297:SF3 (PANTHER)	IPR007667; PTHR12297 (PANTHER), PTHR12297:SF3 (PANTHER)	IPR007667; PTHR12297 (PANTHER), PTHR12297:SF3 (PANTHER)	IPR007667; PTHR12297 (PANTHER), PTHR12297:SF3 (PANTHER)
TS.seq.screen.trim.Contig424	---NA---	648	0			0			SignalP (SIGNALP)	SignalP (SIGNALP)	SignalP (SIGNALP)	SignalP (SIGNALP)	SignalP (SIGNALP)
TS.seq.screen.trim.Contig425	---NA---	591	0			0			no IPS match	no IPS match	no IPS match	no IPS match	no IPS match
TS.seq.screen.trim.Contig426	sjchgc01113 protein	618	6	1.51339E-20	58.0%	0			no IPS match	no IPS match	no IPS match	no IPS match	no IPS match
TS.seq.screen.trim.Contig427	beta thymosin	437	20	2.15144E-10	55.35%	6	C:cytoplasm; F:actin binding; P:larval central nervous system remodeling; C:cytosol; P:cytoskeleton organization; F:actin monomer binding		no IPS match	no IPS match	no IPS match	no IPS match	no IPS match
TS.seq.screen.trim.Contig428	tubulin beta	521	20	2.44479E-21	100.0%	7	P:microtubule-based movement; C:protein complex; F:GTP binding; P:protein polymerization; F:structural molecule activity; F:GTPase activity; C:microtubule	EC:3.6.5.1; EC:3.6.5.2; EC:3.6.5.3; EC:3.6.5.4	no IPS match	no IPS match	no IPS match	no IPS match	no IPS match
TS.seq.screen.trim.Contig429	---NA---	565	0			0			SignalP (SIGNALP)	SignalP (SIGNALP)	SignalP (SIGNALP)	SignalP (SIGNALP)	SignalP (SIGNALP)
TS.seq.screen.trim.Contig430	---NA---	440	0			0			no IPS match	no IPS match	no IPS match	no IPS match	no IPS match
TS.seq.screen.trim.Contig431	---NA---	475	0			0			SignalP (SIGNALP)	SignalP (SIGNALP)	SignalP (SIGNALP)	SignalP (SIGNALP)	SignalP (SIGNALP)
TS.seq.screen.trim.Contig432	nitrogen fixation protein nifu	526	20	3.18992E-56	91.85%	4	F:iron ion binding; P:iron-sulfur cluster assembly; F:iron-sulfur cluster binding; F:protein binding		SignalP (SIGNALP)	SignalP (SIGNALP)	SignalP (SIGNALP)	SignalP (SIGNALP)	SignalP (SIGNALP)
TS.seq.screen.trim.Contig433	enolase	874	20	1.90745E-123	87.65%	16	C:phosphopyruvate hydratase complex; P:negative regulation of transcription from RNA polymerase II promoter; F:transcription corepressor activity; P:embryonic development ending in birth or egg hatching; F:serine-type endopeptidase activity; P:positive regulation of growth rate; P:positive regulation of multicellular organism growth; F:phosphopyruvate hydratase activity; P:glycolysis; P:negative …	EC:3.4.21.0; EC:4.2.1.11	SignalP (SIGNALP)	SignalP (SIGNALP)	SignalP (SIGNALP)	SignalP (SIGNALP)	SignalP (SIGNALP)
TS.seq.screen.trim.Contig434	lactate dehydrogenase b	546	20	1.721E-42	78.15%	5	C:cytoplasm; F:binding; ; F:L-lactate dehydrogenase activity; P:oxidation reduction	EC:1.1.1.27	no IPS match	no IPS match	no IPS match	no IPS match	no IPS match
TS.seq.screen.trim.Contig435	ubiquitin c	542	20	4.25367E-14	95.1%	3	C:cytoplasm; C:nucleus; P:protein modification process		no IPS match	no IPS match	no IPS match	no IPS match	no IPS match
TS.seq.screen.trim.Contig436	---NA---	432	0			0			no IPS match	no IPS match	no IPS match	no IPS match	no IPS match
TS.seq.screen.trim.Contig437	---NA---	417	0			0			no IPS match	no IPS match	no IPS match	no IPS match	no IPS match
TS.seq.screen.trim.Contig438	pyruvate dehydrogenase	1085	20	7.98378E-121	48.65%	3	C:cytoplasmic part; P:metabolic process; F:catalytic activity		IPR005475; IPR005476; IPR009014; IPR015941; G3DSA:3.40.50.970 (GENE3D), PTHR11624 (PANTHER), PTHR11624:SF11 (PANTHER), SignalP (SIGNALP), SSF52518 (SUPERFAMILY)	IPR005475; IPR005476; IPR009014; IPR015941; G3DSA:3.40.50.970 (GENE3D), PTHR11624 (PANTHER), PTHR11624:SF11 (PANTHER), SignalP (SIGNALP), SSF52518 (SUPERFAMILY)	IPR005475; IPR005476; IPR009014; IPR015941; G3DSA:3.40.50.970 (GENE3D), PTHR11624 (PANTHER), PTHR11624:SF11 (PANTHER), SignalP (SIGNALP), SSF52518 (SUPERFAMILY)	IPR005475; IPR005476; IPR009014; IPR015941; G3DSA:3.40.50.970 (GENE3D), PTHR11624 (PANTHER), PTHR11624:SF11 (PANTHER), SignalP (SIGNALP), SSF52518 (SUPERFAMILY)	IPR005475; IPR005476; IPR009014; IPR015941; G3DSA:3.40.50.970 (GENE3D), PTHR11624 (PANTHER), PTHR11624:SF11 (PANTHER), SignalP (SIGNALP), SSF52518 (SUPERFAMILY)
TS.seq.screen.trim.Contig439	tegument antigen (i a)	707	20	5.50699E-34	54.8%	2	P:G-protein coupled receptor protein signaling pathway; C:integral to membrane		IPR000276	IPR000277	IPR000278	IPR000279	IPR000280
TS.seq.screen.trim.Contig440	cell division cycle 42	444	20	3.14892E-30	51.95%	6	F:binding; P:cellular component assembly; P:cell morphogenesis; P:regulation of cellular component organization; C:cytoplasm; C:membrane		SignalP (SIGNALP)	SignalP (SIGNALP)	SignalP (SIGNALP)	SignalP (SIGNALP)	SignalP (SIGNALP)
TS.seq.screen.trim.Contig441	protein	822	20	3.08471E-24	89.8%	3	P:oxidation reduction; F:oxidoreductase activity; F:aromatase activity		no IPS match	no IPS match	no IPS match	no IPS match	no IPS match
TS.seq.screen.trim.Contig442	---NA---	323	0			0			SignalP (SIGNALP)	SignalP (SIGNALP)	SignalP (SIGNALP)	SignalP (SIGNALP)	SignalP (SIGNALP)
TS.seq.screen.trim.Contig443	me2	1023	20	2.97944E-52	64.4%	8	C:soluble fraction; F:metal ion binding; P:response to hormone stimulus; F:NADP or NADPH binding; P:metabolic process; C:nucleus; C:cytosol; F:malate dehydrogenase (oxaloacetate-decarboxylating) (NADP+) activity	EC:1.1.1.40	no IPS match	no IPS match	no IPS match	no IPS match	no IPS match
TS.seq.screen.trim.Contig444	60s ribosomal protein l23a	688	20	6.69529E-74	83.9%	2	C:ribosome; F:nucleotide binding		no IPS match	no IPS match	no IPS match	no IPS match	no IPS match
TS.seq.screen.trim.Contig445	thioredoxin reductase 1	1163	20	1.59087E-124	76.05%	12	P:cell proliferation; F:thioredoxin-disulfide reductase activity; P:mesoderm formation; F:NADP or NADPH binding; F:electron carrier activity; F:selenium binding; P:cell redox homeostasis; P:oxidation reduction; F:FAD binding; C:nucleus; C:cytosol; F:protein disulfide oxidoreductase activity	EC:1.8.1.9	SignalP (SIGNALP)	SignalP (SIGNALP)	SignalP (SIGNALP)	SignalP (SIGNALP)	SignalP (SIGNALP)
TS.seq.screen.trim.Contig446	pdz domain-containing	882	20	2.84006E-82	49.9%	1	F:protein binding		no IPS match	no IPS match	no IPS match	no IPS match	no IPS match
TS.seq.screen.trim.Contig447	sh3 domain-binding glutamic acid-rich-like protein	637	20	2.56888E-10	56.05%	3	F:electron carrier activity; F:protein disulfide oxidoreductase activity; P:cell redox homeostasis		IPR002109; IPR006993; IPR012335; IPR012336; SignalP (SIGNALP)	IPR002109; IPR006993; IPR012335; IPR012336; SignalP (SIGNALP)	IPR002109; IPR006993; IPR012335; IPR012336; SignalP (SIGNALP)	IPR002109; IPR006993; IPR012335; IPR012336; SignalP (SIGNALP)	IPR002109; IPR006993; IPR012335; IPR012336; SignalP (SIGNALP)
TS.seq.screen.trim.Contig448	tetraspanin-1 (tspan-1)	998	8	3.08546E-6	44.375%	1	C:integral to membrane		IPR018499; PTHR19282 (PANTHER), SignalP (SIGNALP)	IPR018499; PTHR19282 (PANTHER), SignalP (SIGNALP)	IPR018499; PTHR19282 (PANTHER), SignalP (SIGNALP)	IPR018499; PTHR19282 (PANTHER), SignalP (SIGNALP)	IPR018499; PTHR19282 (PANTHER), SignalP (SIGNALP)
TS.seq.screen.trim.Contig449	four and a half lim domains 3	607	20	4.02177E-31	46.35%	2	C:intracellular part; F:zinc ion binding		IPR001781; PTHR18973 (PANTHER), SSF57716 (SUPERFAMILY)	IPR001781; PTHR18973 (PANTHER), SSF57716 (SUPERFAMILY)	IPR001781; PTHR18973 (PANTHER), SSF57716 (SUPERFAMILY)	IPR001781; PTHR18973 (PANTHER), SSF57716 (SUPERFAMILY)	IPR001781; PTHR18973 (PANTHER), SSF57716 (SUPERFAMILY)
TS.seq.screen.trim.Contig450	hypothetical protein MGG_04912 [Magnaporthe grisea 70-15]	1627	1	2.59397E-4	41.0%	4	F:F; P:growth or development of symbiont on or near host; F:DNA binding; C:intracellular		no IPS match	no IPS match	no IPS match	no IPS match	no IPS match
TS.seq.screen.trim.Contig451	---NA---	317	0			0			SignalP (SIGNALP)	SignalP (SIGNALP)	SignalP (SIGNALP)	SignalP (SIGNALP)	SignalP (SIGNALP)
TS.seq.screen.trim.Contig452	pyruvate kinase	868	20	5.76233E-64	73.3%	5	C:cytoplasmic part; F:magnesium ion binding; F:pyruvate kinase activity; P:glycolysis; F:potassium ion binding		IPR001697; IPR015793; IPR015794; IPR015795	IPR001697; IPR015793; IPR015794; IPR015796	IPR001697; IPR015793; IPR015794; IPR015797	IPR001697; IPR015793; IPR015794; IPR015798	IPR001697; IPR015793; IPR015794; IPR015799
TS.seq.screen.trim.Contig453	eg95	694	20	1.3098E-16	47.6%	0			no IPS match	no IPS match	no IPS match	no IPS match	no IPS match
TS.seq.screen.trim.Contig454	tyrosine 3-monooxygenase tryptophan 5-monooxygenase activation zeta polypeptide	999	20	1.02945E-126	79.35%	7	F:protein domain specific binding; C:intracellular membrane-bounded organelle; C:cytoplasmic part; P:signal transduction; P:protein targeting; P:anti-apoptosis; F:transcription factor binding		SignalP (SIGNALP)	SignalP (SIGNALP)	SignalP (SIGNALP)	SignalP (SIGNALP)	SignalP (SIGNALP)
TS.seq.screen.trim.Contig455	senescence-associated protein	925	20	4.03025E-50	73.95%	4	F:transcription factor binding; F:transcription factor activity; P:rRNA transcription; P:cell proliferation		SignalP (SIGNALP)	SignalP (SIGNALP)	SignalP (SIGNALP)	SignalP (SIGNALP)	SignalP (SIGNALP)
TS.seq.screen.trim.Contig456	conserved hypothetical protein [Pediculus humanus corporis]	201	7	5.18419E-12	83.0%	0			no IPS match	no IPS match	no IPS match	no IPS match	no IPS match
TS.seq.screen.trim.Contig457	ac1147-like protein	945	20	1.62115E-27	57.3%	2	F:F; C:C		SignalP (SIGNALP)	SignalP (SIGNALP)	SignalP (SIGNALP)	SignalP (SIGNALP)	SignalP (SIGNALP)
TS.seq.screen.trim.Contig458	histidine-rich glycoprotein	438	11	1.81308E-4	37.72727272727273%	34	F:cysteine-type endopeptidase inhibitor activity; P:peripheral nervous system development; F:serine-type endopeptidase inhibitor activity; P:locomotory behavior; P:regulation of cell differentiation; P:cell morphogenesis; P:neuron fate commitment; P:cell migration; C:platelet alpha granule lumen; P:muscle organ development; F:heparin binding; C:synapse; P:Notch signaling pathway; P:positive regul…		no IPS match	no IPS match	no IPS match	no IPS match	no IPS match
TS.seq.screen.trim.Contig459	thyroid hormone receptor interactor 10	1091	20	1.33689E-29	43.05%	11	C:membrane; P:endocytosis; C:microtubule; C:cytoplasm; C:Golgi apparatus; C:lysosome; C:cytoplasmic vesicle; F:lipid binding; F:protein binding; C:plasma membrane; C:cytoskeleton		no IPS match	no IPS match	no IPS match	no IPS match	no IPS match
TS.seq.screen.trim.Contig460	---NA---	611	0			0			SignalP (SIGNALP)	SignalP (SIGNALP)	SignalP (SIGNALP)	SignalP (SIGNALP)	SignalP (SIGNALP)
TS.seq.screen.trim.Contig461	protein	1120	19	1.6705E-19	72.73684210526316%	0			SignalP (SIGNALP)	SignalP (SIGNALP)	SignalP (SIGNALP)	SignalP (SIGNALP)	SignalP (SIGNALP)
TS.seq.screen.trim.Contig462	---NA---	425	0			0			no IPS match	no IPS match	no IPS match	no IPS match	no IPS match
TS.seq.screen.trim.Contig463	ribosomal protein s8	728	20	8.20205E-105	80.75%	4	F:structural constituent of ribosome; F:protein binding; C:cytosolic small ribosomal subunit; P:translational elongation		no IPS match	no IPS match	no IPS match	no IPS match	no IPS match
TS.seq.screen.trim.Contig464	eg95	638	20	4.37169E-18	53.9%	0			no IPS match	no IPS match	no IPS match	no IPS match	no IPS match
TS.seq.screen.trim.Contig465	---NA---	458	0			0			SignalP (SIGNALP)	SignalP (SIGNALP)	SignalP (SIGNALP)	SignalP (SIGNALP)	SignalP (SIGNALP)
TS.seq.screen.trim.Contig466	---NA---	423	0			0			no IPS match	no IPS match	no IPS match	no IPS match	no IPS match
TS.seq.screen.trim.Contig467	major egg antigen	1157	20	3.58783E-169	63.15%	1	C:cytoplasm		SignalP (SIGNALP)	SignalP (SIGNALP)	SignalP (SIGNALP)	SignalP (SIGNALP)	SignalP (SIGNALP)
TS.seq.screen.trim.Contig468	onca_taetaoncosphere antigen a	683	1	2.90432E-5	51.0%	0			SignalP (SIGNALP)	SignalP (SIGNALP)	SignalP (SIGNALP)	SignalP (SIGNALP)	SignalP (SIGNALP)
TS.seq.screen.trim.Contig469	isoform b	1546	20	4.08139E-68	43.7%	2	F:hydrolase activity; F:arylesterase activity		no IPS match	no IPS match	no IPS match	no IPS match	no IPS match
TS.seq.screen.trim.Contig470	alpha isoform a	1412	20	3.02853E-107	63.9%	4	P:flight behavior; F:calcium ion binding; P:actin cytoskeleton reorganization; F:catalytic activity		no IPS match	no IPS match	no IPS match	no IPS match	no IPS match
TS.seq.screen.trim.Contig471	glucoprotein tso45w-4b	621	20	8.13027E-22	51.45%	0			no IPS match	no IPS match	no IPS match	no IPS match	no IPS match
TS.seq.screen.trim.Contig472	transmembrane protein 30a	986	20	3.19909E-40	60.55%	2	C:integral to membrane; C:membrane		no IPS match	no IPS match	no IPS match	no IPS match	no IPS match
TS.seq.screen.trim.Contig473	---NA---	1132	0			0			SignalP (SIGNALP)	SignalP (SIGNALP)	SignalP (SIGNALP)	SignalP (SIGNALP)	SignalP (SIGNALP)
TS.seq.screen.trim.Contig474	---NA---	672	0			1	P:cell redox homeostasis		IPR017937	IPR017938	IPR017939	IPR017940	IPR017941
TS.seq.screen.trim.Contig475	conserved hypothetical protein [Pediculus humanus corporis]	707	7	1.31991E-11	84.57142857142857%	0			no IPS match	no IPS match	no IPS match	no IPS match	no IPS match
TS.seq.screen.trim.Contig476	subfamily member 12	1012	20	3.60398E-18	77.05%	3	P:protein folding; F:unfolded protein binding; F:heat shock protein binding		no IPS match	no IPS match	no IPS match	no IPS match	no IPS match
TS.seq.screen.trim.Contig477	nc- him-324430	1120	9	1.35557E-16	87.66666666666667%	2	C:intracellular; F:zinc ion binding		IPR007087	IPR007088	IPR007089	IPR007090	IPR007091
TS.seq.screen.trim.Contig478	eg95	1011	20	1.12293E-11	49.95%	0			no IPS match	no IPS match	no IPS match	no IPS match	no IPS match
TS.seq.screen.trim.Contig479	glyceraldehyde-3-phosphate dehydrogenase	1182	20	0.0	85.75%	7	F:NAD or NADH binding; F:protein binding; P:multicellular organismal development; P:oxidation reduction; P:glycolysis; F:glyceraldehyde-3-phosphate dehydrogenase (phosphorylating) activity; C:mitochondrion	EC:1.2.1.12	IPR000173; IPR006424; IPR020828; IPR020829; IPR020830; IPR020831; IPR020832; G3DSA:3.30.360.10 (GENE3D), SSF51735 (SUPERFAMILY), SSF55347 (SUPERFAMILY)	IPR000173; IPR006424; IPR020828; IPR020829; IPR020830; IPR020831; IPR020832; G3DSA:3.30.360.10 (GENE3D), SSF51735 (SUPERFAMILY), SSF55347 (SUPERFAMILY)	IPR000173; IPR006424; IPR020828; IPR020829; IPR020830; IPR020831; IPR020832; G3DSA:3.30.360.10 (GENE3D), SSF51735 (SUPERFAMILY), SSF55347 (SUPERFAMILY)	IPR000173; IPR006424; IPR020828; IPR020829; IPR020830; IPR020831; IPR020832; G3DSA:3.30.360.10 (GENE3D), SSF51735 (SUPERFAMILY), SSF55347 (SUPERFAMILY)	IPR000173; IPR006424; IPR020828; IPR020829; IPR020830; IPR020831; IPR020832; G3DSA:3.30.360.10 (GENE3D), SSF51735 (SUPERFAMILY), SSF55347 (SUPERFAMILY)
TS.seq.screen.trim.Contig480	---NA---	851	0			0			no IPS match	no IPS match	no IPS match	no IPS match	no IPS match
TS.seq.screen.trim.Contig481	cytoplasmic 1	931	20	9.7042E-52	97.15%	17	P:cellular component movement; C:cytosol; C:cortical cytoskeleton; P:sarcomere organization; C:axon; C:soluble fraction; C:myofibril; F:identical protein binding; C:NuA4 histone acetyltransferase complex; F:ATP binding; C:actin cytoskeleton; P:axonogenesis; F:nitric-oxide synthase binding; F:protein kinase binding; F:structural constituent of cytoskeleton; P:sensory perception of sound; P:respons…		SignalP (SIGNALP)	SignalP (SIGNALP)	SignalP (SIGNALP)	SignalP (SIGNALP)	SignalP (SIGNALP)
TS.seq.screen.trim.Contig482	annexin a7	1167	20	2.10979E-68	46.1%	2	F:binding; C:cell part		SignalP (SIGNALP)	SignalP (SIGNALP)	SignalP (SIGNALP)	SignalP (SIGNALP)	SignalP (SIGNALP)
TS.seq.screen.trim.Contig483	gli pathogenesis-related 1 like 1	878	20	3.03112E-44	53.15%	3	C:transport vesicle; P:lung development; C:extracellular region		no IPS match	no IPS match	no IPS match	no IPS match	no IPS match
TS.seq.screen.trim.Contig484	---NA---	667	0			0			SignalP (SIGNALP)	SignalP (SIGNALP)	SignalP (SIGNALP)	SignalP (SIGNALP)	SignalP (SIGNALP)
TS.seq.screen.trim.Contig485	---NA---	1086	0			0			SignalP (SIGNALP)	SignalP (SIGNALP)	SignalP (SIGNALP)	SignalP (SIGNALP)	SignalP (SIGNALP)
TS.seq.screen.trim.Contig486	---NA---	767	0			0			SignalP (SIGNALP)	SignalP (SIGNALP)	SignalP (SIGNALP)	SignalP (SIGNALP)	SignalP (SIGNALP)
TS.seq.screen.trim.Contig487	hypothetical protein [Schistosoma mansoni]	442	1	6.96401E-15	66.0%	0			no IPS match	no IPS match	no IPS match	no IPS match	no IPS match
TS.seq.screen.trim.Contig488	gamma 1	616	20	1.19928E-86	99.0%	13	P:cellular component movement; C:cytosol; P:sarcomere organization; C:soluble fraction; C:myofibril; F:identical protein binding; C:NuA4 histone acetyltransferase complex; F:ATP binding; C:actin cytoskeleton; F:nitric-oxide synthase binding; F:structural constituent of cytoskeleton; P:sensory perception of sound; P:response to calcium ion		SignalP (SIGNALP)	SignalP (SIGNALP)	SignalP (SIGNALP)	SignalP (SIGNALP)	SignalP (SIGNALP)
TS.seq.screen.trim.Contig489	ribosomal protein s15aa	982	20	1.23986E-68	90.8%	5	P:mitotic spindle elongation; F:structural constituent of ribosome; C:lipid particle; C:cytosolic small ribosomal subunit; P:translation	EC:3.6.5.3	IPR000630; G3DSA:3.30.1370.30 (GENE3D), G3DSA:3.30.1490.10 (GENE3D), SignalP (SIGNALP)	IPR000630; G3DSA:3.30.1370.30 (GENE3D), G3DSA:3.30.1490.10 (GENE3D), SignalP (SIGNALP)	IPR000630; G3DSA:3.30.1370.30 (GENE3D), G3DSA:3.30.1490.10 (GENE3D), SignalP (SIGNALP)	IPR000630; G3DSA:3.30.1370.30 (GENE3D), G3DSA:3.30.1490.10 (GENE3D), SignalP (SIGNALP)	IPR000630; G3DSA:3.30.1370.30 (GENE3D), G3DSA:3.30.1490.10 (GENE3D), SignalP (SIGNALP)
TS.seq.screen.trim.Contig490	---NA---	1002	0			0			SignalP (SIGNALP)	SignalP (SIGNALP)	SignalP (SIGNALP)	SignalP (SIGNALP)	SignalP (SIGNALP)
TS.seq.screen.trim.Contig491	hypothetical protein CHLREDRAFT_155068 [Chlamydomonas reinhardtii]	1063	15	1.20682E-11	70.53333333333333%	7	F:sodium channel activity; C:integral to membrane; P:sodium ion transport; C:membrane; F:ion channel activity; P:ion transport; P:transport		SignalP (SIGNALP)	SignalP (SIGNALP)	SignalP (SIGNALP)	SignalP (SIGNALP)	SignalP (SIGNALP)
TS.seq.screen.trim.Contig492	hp6 protein	1111	6	3.14128E-66	80.83333333333333%	0			SignalP (SIGNALP)	SignalP (SIGNALP)	SignalP (SIGNALP)	SignalP (SIGNALP)	SignalP (SIGNALP)
TS.seq.screen.trim.Contig493	45w antigen 5 7	1122	4	7.00788E-5	49.25%	0			no IPS match	no IPS match	no IPS match	no IPS match	no IPS match
TS.seq.screen.trim.Contig494	thioredoxin-like 4a	965	20	3.52973E-68	93.85%	6	C:cytoplasm; C:U5 snRNP; ; P:mitosis; P:spliceosome assembly; P:cell division		SignalP (SIGNALP)	SignalP (SIGNALP)	SignalP (SIGNALP)	SignalP (SIGNALP)	SignalP (SIGNALP)
TS.seq.screen.trim.Contig495	membrane protein t24	817	2	1.69254E-14	88.5%	1	C:integral to membrane		no IPS match	no IPS match	no IPS match	no IPS match	no IPS match
TS.seq.screen.trim.Contig496	hypothetical protein [Schistosoma mansoni]	835	1	2.41089E-14	66.0%	0			SignalP (SIGNALP)	SignalP (SIGNALP)	SignalP (SIGNALP)	SignalP (SIGNALP)	SignalP (SIGNALP)
TS.seq.screen.trim.Contig497	gamma 1	1284	20	1.39177E-132	99.0%	17	P:cellular component movement; C:cytosol; C:cortical cytoskeleton; P:sarcomere organization; C:axon; C:soluble fraction; C:myofibril; F:identical protein binding; C:NuA4 histone acetyltransferase complex; F:ATP binding; C:actin cytoskeleton; P:axonogenesis; F:nitric-oxide synthase binding; F:protein kinase binding; F:structural constituent of cytoskeleton; P:sensory perception of sound; P:respons…		IPR004000; IPR004001; G3DSA:3.30.420.40 (GENE3D), G3DSA:3.90.640.10 (GENE3D), SSF53067 (SUPERFAMILY)	IPR004000; IPR004001; G3DSA:3.30.420.40 (GENE3D), G3DSA:3.90.640.10 (GENE3D), SSF53067 (SUPERFAMILY)	IPR004000; IPR004001; G3DSA:3.30.420.40 (GENE3D), G3DSA:3.90.640.10 (GENE3D), SSF53067 (SUPERFAMILY)	IPR004000; IPR004001; G3DSA:3.30.420.40 (GENE3D), G3DSA:3.90.640.10 (GENE3D), SSF53067 (SUPERFAMILY)	IPR004000; IPR004001; G3DSA:3.30.420.40 (GENE3D), G3DSA:3.90.640.10 (GENE3D), SSF53067 (SUPERFAMILY)
TS.seq.screen.trim.Contig498	---NA---	1105	0			0			no IPS match	no IPS match	no IPS match	no IPS match	no IPS match
TS.seq.screen.trim.Contig499	h+ lysosomal v0 subunit b	803	20	2.97277E-16	83.4%	7	F:hydrogen-exporting ATPase activity, phosphorylative mechanism; C:integral to membrane; C:vacuolar proton-transporting V-type ATPase complex; P:ATP synthesis coupled proton transport; C:proton-transporting V-type ATPase, V0 domain; C:endosome; P:ATP hydrolysis coupled proton transport	EC:3.6.3.6	no IPS match	no IPS match	no IPS match	no IPS match	no IPS match
TS.seq.screen.trim.Contig500	gamma 1	1269	20	2.35266E-132	99.0%	17	P:cellular component movement; C:cytosol; C:cortical cytoskeleton; P:sarcomere organization; C:axon; C:soluble fraction; C:myofibril; F:identical protein binding; C:NuA4 histone acetyltransferase complex; F:ATP binding; C:actin cytoskeleton; P:axonogenesis; F:nitric-oxide synthase binding; F:protein kinase binding; F:structural constituent of cytoskeleton; P:sensory perception of sound; P:respons…		IPR004000; IPR004001; IPR020902; G3DSA:3.30.420.40 (GENE3D), G3DSA:3.90.640.10 (GENE3D), SSF53067 (SUPERFAMILY)	IPR004000; IPR004001; IPR020902; G3DSA:3.30.420.40 (GENE3D), G3DSA:3.90.640.10 (GENE3D), SSF53067 (SUPERFAMILY)	IPR004000; IPR004001; IPR020902; G3DSA:3.30.420.40 (GENE3D), G3DSA:3.90.640.10 (GENE3D), SSF53067 (SUPERFAMILY)	IPR004000; IPR004001; IPR020902; G3DSA:3.30.420.40 (GENE3D), G3DSA:3.90.640.10 (GENE3D), SSF53067 (SUPERFAMILY)	IPR004000; IPR004001; IPR020902; G3DSA:3.30.420.40 (GENE3D), G3DSA:3.90.640.10 (GENE3D), SSF53067 (SUPERFAMILY)
TS.seq.screen.trim.Contig501	alpha 1a	1886	20	0.0	98.85%	9	P:microtubule-based movement; C:protein complex; F:GTP binding; F:protein domain specific binding; P:protein polymerization; F:protein heterodimerization activity; C:cytoplasmic microtubule; F:structural molecule activity; F:GTPase activity	EC:3.6.5.1; EC:3.6.5.2; EC:3.6.5.3; EC:3.6.5.4	no IPS match	no IPS match	no IPS match	no IPS match	no IPS match
TS.seq.screen.trim.Contig502	hypothetical protein [Plasmodium berghei strain ANKA]	1073	1	2.47117E-4	53.0%	0			SignalP (SIGNALP)	SignalP (SIGNALP)	SignalP (SIGNALP)	SignalP (SIGNALP)	SignalP (SIGNALP)
TS.seq.screen.trim.Contig503	phospholipid-hydroperoxide glutathione peroxidase	1413	20	1.43417E-48	71.25%	1	F:peroxidase activity	EC:1.11.1.7	SignalP (SIGNALP)	SignalP (SIGNALP)	SignalP (SIGNALP)	SignalP (SIGNALP)	SignalP (SIGNALP)
TSBN.R16.esd	---NA---	152	0			0			no IPS match	no IPS match	no IPS match	no IPS match	no IPS match
TSBB.R20.esd	---NA---	484	0			0			SignalP (SIGNALP)	SignalP (SIGNALP)	SignalP (SIGNALP)	SignalP (SIGNALP)	SignalP (SIGNALP)
TSBM.R95.esd	map-kinase activating death domain	526	20	7.6811E-18	62.95%	6	P:mating; P:defecation; P:oviposition; C:cell; F:Rab guanyl-nucleotide exchange factor activity; P:regulation of cellular process		no IPS match	no IPS match	no IPS match	no IPS match	no IPS match
TSBW.R74.esd	---NA---	190	0			0			no IPS match	no IPS match	no IPS match	no IPS match	no IPS match
TSAO.R59.esd	---NA---	581	0			0			no IPS match	no IPS match	no IPS match	no IPS match	no IPS match
TSAC.R39.esd	---NA---	409	0			0			SignalP (SIGNALP)	SignalP (SIGNALP)	SignalP (SIGNALP)	SignalP (SIGNALP)	SignalP (SIGNALP)
TSAA.R30.esd	---NA---	198	0			0			SignalP (SIGNALP)	SignalP (SIGNALP)	SignalP (SIGNALP)	SignalP (SIGNALP)	SignalP (SIGNALP)
TSBD.R81.esd	---NA---	396	0			0			no IPS match	no IPS match	no IPS match	no IPS match	no IPS match
TSBO.R4.esd	---NA---	239	0			0			SignalP (SIGNALP)	SignalP (SIGNALP)	SignalP (SIGNALP)	SignalP (SIGNALP)	SignalP (SIGNALP)
TSBG.R80.esd	general transcription factor polypeptide 2	323	20	8.60205E-15	79.6%	6	F:nucleic acid binding; P:transcription initiation from RNA polymerase II promoter; F:ATP-dependent helicase activity; F:general RNA polymerase II transcription factor activity; F:ATP binding; C:transcription factor TFIIF complex		SignalP (SIGNALP)	SignalP (SIGNALP)	SignalP (SIGNALP)	SignalP (SIGNALP)	SignalP (SIGNALP)
TSBW.R53.esd	---NA---	321	0			0			no IPS match	no IPS match	no IPS match	no IPS match	no IPS match
TSCA.R62.esd	---NA---	292	0			0			SignalP (SIGNALP)	SignalP (SIGNALP)	SignalP (SIGNALP)	SignalP (SIGNALP)	SignalP (SIGNALP)
TSAV.R28.esd	---NA---	440	0			0			no IPS match	no IPS match	no IPS match	no IPS match	no IPS match
TSBP.R71.esd	zinc dhhc domain containing 6	443	17	2.13249E-5	62.23529411764706%	5	F:metal ion binding; F:acyltransferase activity; F:transferase activity; C:integral to membrane; F:zinc ion binding		no IPS match	no IPS match	no IPS match	no IPS match	no IPS match
TSBW.R22.esd	---NA---	456	0			0			no IPS match	no IPS match	no IPS match	no IPS match	no IPS match
TSAH.R59.esd	---NA---	522	0			0			no IPS match	no IPS match	no IPS match	no IPS match	no IPS match
TSAD.R47.esd	---NA---	279	0			0			no IPS match	no IPS match	no IPS match	no IPS match	no IPS match
TSBD.R22.esd	---NA---	375	0			0			no IPS match	no IPS match	no IPS match	no IPS match	no IPS match
TSBY.R75.esd	---NA---	384	0			0			no IPS match	no IPS match	no IPS match	no IPS match	no IPS match
TSAM.R54.esd	---NA---	337	0			0			IPR010916; PTHR23338 (PANTHER), PTHR23338:SF18 (PANTHER), SignalP (SIGNALP)	IPR010916; PTHR23338 (PANTHER), PTHR23338:SF18 (PANTHER), SignalP (SIGNALP)	IPR010916; PTHR23338 (PANTHER), PTHR23338:SF18 (PANTHER), SignalP (SIGNALP)	IPR010916; PTHR23338 (PANTHER), PTHR23338:SF18 (PANTHER), SignalP (SIGNALP)	IPR010916; PTHR23338 (PANTHER), PTHR23338:SF18 (PANTHER), SignalP (SIGNALP)
TSAG.R77.esd	hypothetical protein [Schistosoma mansoni]	379	1	5.54565E-14	80.0%	0			no IPS match	no IPS match	no IPS match	no IPS match	no IPS match
TSBY.R10.esd	---NA---	444	0			0			no IPS match	no IPS match	no IPS match	no IPS match	no IPS match
TSAR.R16.esd	---NA---	189	0			0			SignalP (SIGNALP)	SignalP (SIGNALP)	SignalP (SIGNALP)	SignalP (SIGNALP)	SignalP (SIGNALP)
TSAI.R31.esd	cut-like homeobox 1	486	20	5.58238E-6	76.05%	23	C:nucleus; F:DNA binding; P:auditory receptor cell differentiation; P:lung development; F:transcription regulator activity; P:regulation of transcription, DNA-dependent; C:integral to membrane; P:negative regulation of transcription from RNA polymerase II promoter; C:membrane; F:transcription repressor activity; P:transcription; F:RNA polymerase II transcription factor activity; F:transcription f…		no IPS match	no IPS match	no IPS match	no IPS match	no IPS match
TSBH.R68.esd	---NA---	465	0			0			no IPS match	no IPS match	no IPS match	no IPS match	no IPS match
TSBF.R89.esd	---NA---	242	0			0			no IPS match	no IPS match	no IPS match	no IPS match	no IPS match
TSAO.R29.esd	---NA---	441	0			0			no IPS match	no IPS match	no IPS match	no IPS match	no IPS match
TSCE.R60.esd	cation efflux family protein	511	13	1.80306E-13	66.53846153846153%	3	F:cation transmembrane transporter activity; C:membrane; P:cation transport		no IPS match	no IPS match	no IPS match	no IPS match	no IPS match
TSCB.R57.esd	---NA---	514	0			0			no IPS match	no IPS match	no IPS match	no IPS match	no IPS match
TSAL.R77.esd	ubiquitin-conjugating enzyme e2 g	352	20	1.84082E-25	86.65%	4	P:ubiquitin-dependent protein catabolic process; P:regulation of protein metabolic process; P:post-translational protein modification; F:small conjugating protein ligase activity		no IPS match	no IPS match	no IPS match	no IPS match	no IPS match
TSCD.R85.esd	isoform a	420	20	2.59617E-11	61.85%	4	F:kinase activity; P:glycogen metabolic process; F:catalytic activity; F:calmodulin binding		SignalP (SIGNALP)	SignalP (SIGNALP)	SignalP (SIGNALP)	SignalP (SIGNALP)	SignalP (SIGNALP)
TSBX.R79.esd	---NA---	533	0			0			no IPS match	no IPS match	no IPS match	no IPS match	no IPS match
TSAR.R46.esd	pyruvate formate-lyase 1-activating enzyme	394	20	1.28597E-34	99.95%	8	C:cytoplasm; F:iron ion binding; P:oxidation reduction; P:glucose metabolic process; F:4 iron, 4 sulfur cluster binding; F:lyase activity; F:[formate-C-acetyltransferase]-activating enzyme activity; P:oxygen and reactive oxygen species metabolic process	EC:1.97.1.4	no IPS match	no IPS match	no IPS match	no IPS match	no IPS match
TSAR.R40.esd	elongation factor 2	370	20	3.2751E-30	83.95%	10	C:cytoplasm; P:hermaphrodite genitalia development; P:nematode larval development; F:translation elongation factor activity; F:GTP binding; F:protein binding; P:embryonic development ending in birth or egg hatching; P:growth; P:translational elongation; F:GTPase activity	EC:3.6.5.1; EC:3.6.5.2; EC:3.6.5.3; EC:3.6.5.4	no IPS match	no IPS match	no IPS match	no IPS match	no IPS match
TSAC.R27.esd	---NA---	327	0			0			no IPS match	no IPS match	no IPS match	no IPS match	no IPS match
TSAH.R76.esd	---NA---	266	0			0			no IPS match	no IPS match	no IPS match	no IPS match	no IPS match
TSAO.R19.esd	---NA---	353	0			0			no IPS match	no IPS match	no IPS match	no IPS match	no IPS match
TSBG.R71.esd	---NA---	488	0			0			SignalP (SIGNALP)	SignalP (SIGNALP)	SignalP (SIGNALP)	SignalP (SIGNALP)	SignalP (SIGNALP)
TSAK.R54.esd	mitochondrial 39s ribosomal protein l45	471	5	1.76853E-19	45.0%	6	C:mitochondrion; P:translation; C:mitochondrial large ribosomal subunit; P:intracellular protein transport; C:mitochondrial inner membrane presequence translocase complex; F:P-P-bond-hydrolysis-driven protein transmembrane transporter activity		SignalP (SIGNALP)	SignalP (SIGNALP)	SignalP (SIGNALP)	SignalP (SIGNALP)	SignalP (SIGNALP)
TSBH.R45.esd	transmembrane protein 144	439	20	1.69306E-10	60.45%	4	F:F; C:integral to membrane; C:membrane; C:C		no IPS match	no IPS match	no IPS match	no IPS match	no IPS match
TSAZ.R36.esd	signal recognition particle receptor alpha subunit (sr-alpha)	319	3	8.65443E-7	88.0%	5	F:GTP binding; P:SRP-dependent cotranslational protein targeting to membrane; F:signal recognition particle binding; C:signal recognition particle receptor complex; F:GTPase activity	EC:3.6.5.1; EC:3.6.5.2; EC:3.6.5.3; EC:3.6.5.4	no IPS match	no IPS match	no IPS match	no IPS match	no IPS match
TSBA.R82.esd	---NA---	468	0			0			no IPS match	no IPS match	no IPS match	no IPS match	no IPS match
TSAW.R17.esd	---NA---	331	0			0			no IPS match	no IPS match	no IPS match	no IPS match	no IPS match
TSAP.R85.esd	taf3 rna polymerase tata box binding protein -associated factor	597	20	3.3254E-17	56.8%	4	F:protein binding; P:biological regulation; P:transcription, DNA-dependent; C:nucleus		PTHR12321 (PANTHER), PTHR12321:SF4 (PANTHER)	PTHR12321 (PANTHER), PTHR12321:SF4 (PANTHER)	PTHR12321 (PANTHER), PTHR12321:SF4 (PANTHER)	PTHR12321 (PANTHER), PTHR12321:SF4 (PANTHER)	PTHR12321 (PANTHER), PTHR12321:SF4 (PANTHER)
TSAL.R27.esd	lymphocyte cytosolic protein 1	284	3	6.25583E-5	61.0%	1	F:actin binding		no IPS match	no IPS match	no IPS match	no IPS match	no IPS match
TSBU.R26.esd	proline-serine-threonine phosphatase interacting protein	516	1	1.83973E-5	53.0%	0			no IPS match	no IPS match	no IPS match	no IPS match	no IPS match
TSBA.R2.esd	---NA---	476	0			0			no IPS match	no IPS match	no IPS match	no IPS match	no IPS match
TSBN.R56.esd	phosphate cytidylyltransferase beta isoform	506	20	1.23153E-36	57.35%	5	F:nucleotidyltransferase activity; P:spermatogenesis; P:ovarian follicle development; C:cytoplasm; P:phospholipid biosynthetic process	EC:2.7.7.0	no IPS match	no IPS match	no IPS match	no IPS match	no IPS match
TSBU.R94.esd	inositol polyphosphate multikinase	401	2	8.06353E-5	55.5%	0			SignalP (SIGNALP)	SignalP (SIGNALP)	SignalP (SIGNALP)	SignalP (SIGNALP)	SignalP (SIGNALP)
TSBJ.R39.esd	---NA---	121	0			0			no IPS match	no IPS match	no IPS match	no IPS match	no IPS match
TSAB.R23.esd	hexosaminidase a	490	20	2.03576E-16	54.1%	5	P:cellular metabolic process; F:hydrolase activity, acting on glycosyl bonds; P:carbohydrate metabolic process; F:binding; P:multicellular organismal process		no IPS match	no IPS match	no IPS match	no IPS match	no IPS match
TSBD.R7.esd	---NA---	266	0			0			no IPS match	no IPS match	no IPS match	no IPS match	no IPS match
TSAA.R4.esd	protein kinase	457	20	2.69565E-61	60.35%	5	C:cytoplasm; C:nucleolus; P:protein amino acid phosphorylation; F:protein kinase activity; F:nucleotide binding		SignalP (SIGNALP)	SignalP (SIGNALP)	SignalP (SIGNALP)	SignalP (SIGNALP)	SignalP (SIGNALP)
TSBN.R22.esd	---NA---	122	0			0			no IPS match	no IPS match	no IPS match	no IPS match	no IPS match
TSBW.R91.esd	---NA---	415	0			0			no IPS match	no IPS match	no IPS match	no IPS match	no IPS match
TSBL.R12.esd	---NA---	378	0			0			no IPS match	no IPS match	no IPS match	no IPS match	no IPS match
TSBN.R76.esd	---NA---	100	0			0			no IPS match	no IPS match	no IPS match	no IPS match	no IPS match
TSCC.R39.esd	serine protease inhibitor	324	1	1.27465E-26	84.0%	2	F:serine-type endopeptidase inhibitor activity; F:peptidase activity		no IPS match	no IPS match	no IPS match	no IPS match	no IPS match
TSAJ.R73.esd	---NA---	384	0			0			no IPS match	no IPS match	no IPS match	no IPS match	no IPS match
TSBC.R73.esd	transmembrane protein 49	323	20	1.27567E-11	56.5%	1	C:endoplasmic reticulum		no IPS match	no IPS match	no IPS match	no IPS match	no IPS match
TSAT.R52.esd	gdp-mannose pyrophosphorylase a	238	20	8.63871E-23	55.2%	2	P:biosynthetic process; F:nucleotidyltransferase activity		IPR005835; G3DSA:3.90.550.10 (GENE3D), PTHR22572 (PANTHER), PTHR22572:SF15 (PANTHER), SSF53448 (SUPERFAMILY)	IPR005835; G3DSA:3.90.550.10 (GENE3D), PTHR22572 (PANTHER), PTHR22572:SF15 (PANTHER), SSF53448 (SUPERFAMILY)	IPR005835; G3DSA:3.90.550.10 (GENE3D), PTHR22572 (PANTHER), PTHR22572:SF15 (PANTHER), SSF53448 (SUPERFAMILY)	IPR005835; G3DSA:3.90.550.10 (GENE3D), PTHR22572 (PANTHER), PTHR22572:SF15 (PANTHER), SSF53448 (SUPERFAMILY)	IPR005835; G3DSA:3.90.550.10 (GENE3D), PTHR22572 (PANTHER), PTHR22572:SF15 (PANTHER), SSF53448 (SUPERFAMILY)
TSBH.R8.esd	membrane associated guanylate ww and pdz domain containing 2	421	20	5.06674E-7	57.95%	4	F:phosphatase binding; C:protein complex; ; F:protein complex binding		no IPS match	no IPS match	no IPS match	no IPS match	no IPS match
TSBZ.R28.esd	---NA---	399	0			0			no IPS match	no IPS match	no IPS match	no IPS match	no IPS match
TSBP.R50.esd	---NA---	252	0			0			SignalP (SIGNALP)	SignalP (SIGNALP)	SignalP (SIGNALP)	SignalP (SIGNALP)	SignalP (SIGNALP)
TSCH.R92.esd	---NA---	117	0			0			no IPS match	no IPS match	no IPS match	no IPS match	no IPS match
TSBE.R5.esd	---NA---	208	0			0			SignalP (SIGNALP)	SignalP (SIGNALP)	SignalP (SIGNALP)	SignalP (SIGNALP)	SignalP (SIGNALP)
TSAI.R12.esd	trafficking protein particle complex subunit 6b	506	20	2.83036E-24	63.0%	3	P:vesicle-mediated transport; C:endoplasmic reticulum; C:Golgi apparatus		no IPS match	no IPS match	no IPS match	no IPS match	no IPS match
TSAO.R73.esd	---NA---	317	0			0			SignalP (SIGNALP)	SignalP (SIGNALP)	SignalP (SIGNALP)	SignalP (SIGNALP)	SignalP (SIGNALP)
TSBA.R62.esd	large subunit ribosomal protein l7e	452	20	4.96353E-39	84.1%	4	F:transcription regulator activity; F:structural constituent of ribosome; C:large ribosomal subunit; P:translation	EC:3.6.5.3	no IPS match	no IPS match	no IPS match	no IPS match	no IPS match
TSAG.R28.esd	---NA---	462	0			0			no IPS match	no IPS match	no IPS match	no IPS match	no IPS match
TSAV.R52.esd	---NA---	174	0			0			no IPS match	no IPS match	no IPS match	no IPS match	no IPS match
TSAC.R80.esd	---NA---	462	0			0			no IPS match	no IPS match	no IPS match	no IPS match	no IPS match
TSBH.R65.esd	---NA---	176	0			0			SignalP (SIGNALP)	SignalP (SIGNALP)	SignalP (SIGNALP)	SignalP (SIGNALP)	SignalP (SIGNALP)
TSBG.R5.esd	nascent polypeptide-associated complex subunit alpha	354	20	3.84119E-7	88.0%	1	P:protein transport		no IPS match	no IPS match	no IPS match	no IPS match	no IPS match
TSBS.R11.esd	---NA---	334	0			0			no IPS match	no IPS match	no IPS match	no IPS match	no IPS match
TSAE.R60.esd	---NA---	512	0			0			no IPS match	no IPS match	no IPS match	no IPS match	no IPS match
TSAJ.R39.esd	---NA---	444	0			0			SignalP (SIGNALP)	SignalP (SIGNALP)	SignalP (SIGNALP)	SignalP (SIGNALP)	SignalP (SIGNALP)
TSAR.R32.esd	---NA---	505	0			0			no IPS match	no IPS match	no IPS match	no IPS match	no IPS match
TSBC.R14.esd	---NA---	234	0			0			no IPS match	no IPS match	no IPS match	no IPS match	no IPS match
TSBP.R33.esd	---NA---	468	0			0			no IPS match	no IPS match	no IPS match	no IPS match	no IPS match
TSBQ.R32.esd	---NA---	418	0			0			no IPS match	no IPS match	no IPS match	no IPS match	no IPS match
TSBK.R48.esd	---NA---	549	0			0			no IPS match	no IPS match	no IPS match	no IPS match	no IPS match
TSBX.R46.esd	---NA---	535	0			0			no IPS match	no IPS match	no IPS match	no IPS match	no IPS match
TSAT.R35.esd	---NA---	349	0			0			SignalP (SIGNALP)	SignalP (SIGNALP)	SignalP (SIGNALP)	SignalP (SIGNALP)	SignalP (SIGNALP)
TSBH.R67.esd	---NA---	355	0			0			no IPS match	no IPS match	no IPS match	no IPS match	no IPS match
TSBC.R26.esd	---NA---	386	0			0			no IPS match	no IPS match	no IPS match	no IPS match	no IPS match
TSAJ.R50.esd	solute carrier family 30 (zinc transporter) member 6	517	20	1.31538E-11	83.55%	6	C:Golgi apparatus; P:zinc ion transport; P:Golgi to endosome transport; C:integral to membrane; F:zinc ion binding; F:zinc ion transmembrane transporter activity		no IPS match	no IPS match	no IPS match	no IPS match	no IPS match
TSAY.R47.esd	---NA---	438	0			0			no IPS match	no IPS match	no IPS match	no IPS match	no IPS match
TSBK.R77.esd	---NA---	394	0			0			no IPS match	no IPS match	no IPS match	no IPS match	no IPS match
TSBH.R84.esd	---NA---	508	0			0			no IPS match	no IPS match	no IPS match	no IPS match	no IPS match
TSBB.R65.esd	---NA---	425	0			0			no IPS match	no IPS match	no IPS match	no IPS match	no IPS match
TSCC.R52.esd	---NA---	348	0			0			SignalP (SIGNALP)	SignalP (SIGNALP)	SignalP (SIGNALP)	SignalP (SIGNALP)	SignalP (SIGNALP)
TSBO.R74.esd	prefoldin 5	386	20	3.6814E-18	73.95%	5	C:cytoplasm; C:cytoskeleton; F:transcription corepressor activity; C:nucleus; P:regulation of transcription, DNA-dependent		no IPS match	no IPS match	no IPS match	no IPS match	no IPS match
TSBE.R66.esd	isoform e	399	15	2.75218E-29	58.13333333333333%	8	F:metal ion binding; ; F:Rho guanyl-nucleotide exchange factor activity; F:zinc ion binding; P:regulation of Rho protein signal transduction; P:P; F:protein binding; C:intracellular		no IPS match	no IPS match	no IPS match	no IPS match	no IPS match
TSBC.R60.esd	c5orf44 protein	517	20	1.77368E-16	52.3%	2	P:P; C:C		no IPS match	no IPS match	no IPS match	no IPS match	no IPS match
TSCB.R33.esd	isoform cra_a	493	20	1.34044E-60	76.3%	4	C:sarcoplasmic reticulum; C:endoplasmic reticulum lumen; C:Golgi apparatus; F:calcium ion binding		no IPS match	no IPS match	no IPS match	no IPS match	no IPS match
TSAF.R64.esd	---NA---	277	0			0			SignalP (SIGNALP)	SignalP (SIGNALP)	SignalP (SIGNALP)	SignalP (SIGNALP)	SignalP (SIGNALP)
TSAE.R40.esd	GL20249 [Drosophila persimilis]	360	20	5.68188E-11	70.35%	0			no IPS match	no IPS match	no IPS match	no IPS match	no IPS match
TSBT.R71.esd	transmembrane protein 30a	568	20	1.66733E-38	63.8%	2	C:integral to membrane; C:membrane		no IPS match	no IPS match	no IPS match	no IPS match	no IPS match
TSBS.R36.esd	---NA---	558	0			0			no IPS match	no IPS match	no IPS match	no IPS match	no IPS match
TSAO.R15.esd	---NA---	284	0			0			no IPS match	no IPS match	no IPS match	no IPS match	no IPS match
TSAU.R77.esd	---NA---	139	0			0			no IPS match	no IPS match	no IPS match	no IPS match	no IPS match
TSBV.R72.esd	---NA---	275	0			0			no IPS match	no IPS match	no IPS match	no IPS match	no IPS match
TSAR.R45.esd	---NA---	480	0			0			SignalP (SIGNALP)	SignalP (SIGNALP)	SignalP (SIGNALP)	SignalP (SIGNALP)	SignalP (SIGNALP)
TSBG.R22.esd	---NA---	422	0			0			SignalP (SIGNALP)	SignalP (SIGNALP)	SignalP (SIGNALP)	SignalP (SIGNALP)	SignalP (SIGNALP)
TSCE.R3.esd	---NA---	482	0			0			no IPS match	no IPS match	no IPS match	no IPS match	no IPS match
TSAN.R75.esd	---NA---	344	0			0			no IPS match	no IPS match	no IPS match	no IPS match	no IPS match
TSCC.R2.esd	nuclear cap-binding protein subunit 1	443	1	5.99573E-8	72.0%	0			no IPS match	no IPS match	no IPS match	no IPS match	no IPS match
TSCG.R75.esd	lipoprotein	357	18	5.47399E-38	99.66666666666667%	1	C:outer membrane		no IPS match	no IPS match	no IPS match	no IPS match	no IPS match
TSBY.R58.esd	---NA---	568	0			0			no IPS match	no IPS match	no IPS match	no IPS match	no IPS match
TSAG.R4.esd	hypothetical protein [Taenia solium]	196	1	1.28536E-10	94.0%	0			SignalP (SIGNALP)	SignalP (SIGNALP)	SignalP (SIGNALP)	SignalP (SIGNALP)	SignalP (SIGNALP)
TSBK.R32.esd	dead (asp-glu-ala-asp) box polypeptide 56	501	20	7.76837E-27	66.1%	6	C:nucleolus; F:ATP-dependent helicase activity; F:nucleic acid binding; F:protein binding; F:ATP binding; P:rRNA processing		SignalP (SIGNALP)	SignalP (SIGNALP)	SignalP (SIGNALP)	SignalP (SIGNALP)	SignalP (SIGNALP)
TSBV.R95.esd	hypothetical protein [Schistosoma mansoni]	407	1	5.4898E-8	55.0%	2	F:ATP binding; F:ATPase activity		IPR017871	IPR017872	IPR017873	IPR017874	IPR017875
TSBN.R10.esd	ras-related protein rap-1b precursor	373	20	5.41453E-9	88.0%	4	C:cytoplasm; C:plasma membrane; F:GTP binding; P:small GTPase mediated signal transduction		no IPS match	no IPS match	no IPS match	no IPS match	no IPS match
TSAI.R33.esd	unknown [Zea mays]	372	1	5.06785E-7	85.0%	0			no IPS match	no IPS match	no IPS match	no IPS match	no IPS match
TSBG.R29.esd	---NA---	127	0			0			no IPS match	no IPS match	no IPS match	no IPS match	no IPS match
TSAG.R38.esd	succinate dehydrogenase complex subunit d	492	20	2.38815E-25	63.8%	4	C:mitochondrial envelope; P:tricarboxylic acid cycle; C:integral to membrane; F:heme binding		IPR007992; SSF81343 (SUPERFAMILY)	IPR007992; SSF81343 (SUPERFAMILY)	IPR007992; SSF81343 (SUPERFAMILY)	IPR007992; SSF81343 (SUPERFAMILY)	IPR007992; SSF81343 (SUPERFAMILY)
TSBL.R59.esd	---NA---	501	0			0			SignalP (SIGNALP)	SignalP (SIGNALP)	SignalP (SIGNALP)	SignalP (SIGNALP)	SignalP (SIGNALP)
TSAQ.R47.esd	---NA---	510	0			0			no IPS match	no IPS match	no IPS match	no IPS match	no IPS match
TSBI.R10.esd	mitochondrial ribosomal protein l15	311	20	3.18751E-30	64.65%	4	F:structural constituent of ribosome; C:large ribosomal subunit; P:translation; C:mitochondrion	EC:3.6.5.3	no IPS match	no IPS match	no IPS match	no IPS match	no IPS match
TSBL.R56.esd	---NA---	213	0			0			no IPS match	no IPS match	no IPS match	no IPS match	no IPS match
TSAT.R19.esd	---NA---	514	0			0			no IPS match	no IPS match	no IPS match	no IPS match	no IPS match
TSBZ.R23.esd	thioredoxin family trp26 variant 1	301	20	7.19688E-22	67.25%	2	F:F; P:P		no IPS match	no IPS match	no IPS match	no IPS match	no IPS match
TSAB.R2.esd	rna binding motif protein 25	501	20	6.35493E-29	51.55%	6	F:nucleic acid binding; P:nuclear mRNA splicing, via spliceosome; F:mRNA binding; F:nucleotide binding; P:mRNA processing; C:C		no IPS match	no IPS match	no IPS match	no IPS match	no IPS match
TSAL.R35.esd	---NA---	376	0			0			no IPS match	no IPS match	no IPS match	no IPS match	no IPS match
TSAA.R63.esd	---NA---	258	0			0			SignalP (SIGNALP)	SignalP (SIGNALP)	SignalP (SIGNALP)	SignalP (SIGNALP)	SignalP (SIGNALP)
TSBR.R88.esd	---NA---	408	0			0			SignalP (SIGNALP)	SignalP (SIGNALP)	SignalP (SIGNALP)	SignalP (SIGNALP)	SignalP (SIGNALP)
TSCD.R57.esd	---NA---	518	0			0			no IPS match	no IPS match	no IPS match	no IPS match	no IPS match
TSBC.R17.esd	---NA---	329	0			0			no IPS match	no IPS match	no IPS match	no IPS match	no IPS match
TSBD.R25.esd	glutamate:gamma aminobutyrate antiporter	435	20	1.27502E-31	65.5%	3	C:membrane; F:antiporter activity; P:intracellular pH elevation		no IPS match	no IPS match	no IPS match	no IPS match	no IPS match
TSAZ.R73.esd	---NA---	494	0			0			no IPS match	no IPS match	no IPS match	no IPS match	no IPS match
TSBT.R24.esd	---NA---	447	0			0			SignalP (SIGNALP)	SignalP (SIGNALP)	SignalP (SIGNALP)	SignalP (SIGNALP)	SignalP (SIGNALP)
TSCG.R69.esd	calcium-regulated heat stable protein 1 (calcium-regulated heat-stable protein of 24 kda)	375	2	1.62378E-5	79.5%	3	F:nucleic acid binding; P:regulation of transcription, DNA-dependent; F:DNA binding		no IPS match	no IPS match	no IPS match	no IPS match	no IPS match
TSAO.R60.esd	mitotic checkpoint protein and poly + rna export protein	505	20	2.30466E-42	77.3%	6	P:hermaphrodite genitalia development; F:myosin heavy chain kinase activity; P:positive regulation of growth rate; P:locomotion; P:embryonic development ending in birth or egg hatching; P:morphogenesis of an epithelium	EC:2.7.11.7	SignalP (SIGNALP)	SignalP (SIGNALP)	SignalP (SIGNALP)	SignalP (SIGNALP)	SignalP (SIGNALP)
TSCC.R93.esd	cd53 antigen	540	16	1.71898E-31	58.0%	1	C:integral to membrane		no IPS match	no IPS match	no IPS match	no IPS match	no IPS match
TSBC.R71.esd	cdc42 protein	550	20	3.56483E-11	87.85%	27	P:axon guidance; P:dorsal closure, amnioserosa morphology change; P:regulation of cell shape; F:protein binding; P:transforming growth factor beta receptor signaling pathway; P:cellularization; P:dorsal appendage formation; P:dendrite morphogenesis; C:rhabdomere; F:GTP binding; P:actin filament polymerization; P:phagocytosis, engulfment; P:maintenance of protein location; P:hemocyte migration; P:…	EC:3.6.5.1; EC:3.6.5.2; EC:3.6.5.3; EC:3.6.5.4	IPR013753; G3DSA:3.40.50.300 (GENE3D), PTHR11708 (PANTHER), PTHR11708:SF286 (PANTHER), SSF52540 (SUPERFAMILY)	IPR013753; G3DSA:3.40.50.300 (GENE3D), PTHR11708 (PANTHER), PTHR11708:SF286 (PANTHER), SSF52540 (SUPERFAMILY)	IPR013753; G3DSA:3.40.50.300 (GENE3D), PTHR11708 (PANTHER), PTHR11708:SF286 (PANTHER), SSF52540 (SUPERFAMILY)	IPR013753; G3DSA:3.40.50.300 (GENE3D), PTHR11708 (PANTHER), PTHR11708:SF286 (PANTHER), SSF52540 (SUPERFAMILY)	IPR013753; G3DSA:3.40.50.300 (GENE3D), PTHR11708 (PANTHER), PTHR11708:SF286 (PANTHER), SSF52540 (SUPERFAMILY)
TSAY.R35.esd	fructose-bisphosphate aldolase	475	20	2.69254E-61	86.2%	2	P:glycolysis; F:fructose-bisphosphate aldolase activity	EC:4.1.2.13	no IPS match	no IPS match	no IPS match	no IPS match	no IPS match
TSBR.R39.esd	---NA---	325	0			0			SignalP (SIGNALP)	SignalP (SIGNALP)	SignalP (SIGNALP)	SignalP (SIGNALP)	SignalP (SIGNALP)
TSAB.R7.esd	---NA---	408	0			0			SignalP (SIGNALP)	SignalP (SIGNALP)	SignalP (SIGNALP)	SignalP (SIGNALP)	SignalP (SIGNALP)
TSBT.R54.esd	calcyphosin-like protein	254	20	2.8965E-10	80.6%	4	F:kinase activity; F:NAD(P)H oxidase activity; P:oxidation reduction; F:calcium ion binding	EC:1.6.3.1	no IPS match	no IPS match	no IPS match	no IPS match	no IPS match
TSAY.R77.esd	---NA---	106	0			0			no IPS match	no IPS match	no IPS match	no IPS match	no IPS match
TSCF.R66.esd	succinate dehydrogenase subunit iron sulfur	362	20	6.89746E-33	84.65%	11	C:mitochondrial inner membrane; F:electron carrier activity; F:iron ion binding; F:protein binding; P:transport; P:tricarboxylic acid cycle; F:2 iron, 2 sulfur cluster binding; F:4 iron, 4 sulfur cluster binding; F:succinate dehydrogenase (ubiquinone) activity; P:electron transport chain; F:3 iron, 4 sulfur cluster binding	EC:1.3.5.1	SignalP (SIGNALP)	SignalP (SIGNALP)	SignalP (SIGNALP)	SignalP (SIGNALP)	SignalP (SIGNALP)
TSBY.R13.esd	---NA---	435	0			0			SignalP (SIGNALP)	SignalP (SIGNALP)	SignalP (SIGNALP)	SignalP (SIGNALP)	SignalP (SIGNALP)
TSBK.R38.esd	coatomer subunit beta	412	14	6.4728E-15	54.285714285714285%	7	C:membrane coat; F:binding; P:vesicle-mediated transport; C:COPI vesicle coat; F:structural molecule activity; P:intracellular protein transport; F:protein binding		no IPS match	no IPS match	no IPS match	no IPS match	no IPS match
TSBM.R20.esd	protein disulfide isomerase	474	20	2.89681E-39	66.25%	10	P:cellular process; C:intracellular membrane-bounded organelle; P:positive regulation of biological process; P:growth; P:embryonic development; C:cytoplasmic part; P:locomotion; F:isomerase activity; P:anatomical structure morphogenesis; C:membrane		no IPS match	no IPS match	no IPS match	no IPS match	no IPS match
TSAR.R49.esd	isoform d	521	20	3.76303E-30	54.95%	2	F:nucleic acid binding; C:intracellular		IPR000467; PTHR13948 (PANTHER)	IPR000467; PTHR13948 (PANTHER)	IPR000467; PTHR13948 (PANTHER)	IPR000467; PTHR13948 (PANTHER)	IPR000467; PTHR13948 (PANTHER)
TSAT.R95.esd	polymerase iii (dna directed) polypeptide 155kda	421	20	4.2694E-22	72.2%	4	C:DNA-directed RNA polymerase III complex; F:metal ion binding; F:DNA-directed RNA polymerase activity; P:transcription, DNA-dependent	EC:2.7.7.6	no IPS match	no IPS match	no IPS match	no IPS match	no IPS match
TSBT.R79.esd	---NA---	393	0			0			no IPS match	no IPS match	no IPS match	no IPS match	no IPS match
TSBZ.R77.esd	mgc80358 protein	441	20	1.2053E-16	72.6%	1	C:membrane		no IPS match	no IPS match	no IPS match	no IPS match	no IPS match
TSAX.R85.esd	---NA---	466	0			0			SignalP (SIGNALP)	SignalP (SIGNALP)	SignalP (SIGNALP)	SignalP (SIGNALP)	SignalP (SIGNALP)
TSAM.R59.esd	---NA---	444	0			0			no IPS match	no IPS match	no IPS match	no IPS match	no IPS match
TSAF.R52.esd	---NA---	219	0			0			no IPS match	no IPS match	no IPS match	no IPS match	no IPS match
TSAF.R5.esd	---NA---	407	0			0			SignalP (SIGNALP)	SignalP (SIGNALP)	SignalP (SIGNALP)	SignalP (SIGNALP)	SignalP (SIGNALP)
TSCG.R24.esd	hypothetical protein [Schistosoma mansoni]	524	1	5.40248E-8	44.0%	3	P:cellular amino acid metabolic process; F:amino acid binding; F:carboxyl- or carbamoyltransferase activity		IPR006130	IPR006131	IPR006132	IPR006133	IPR006134
TSBX.R52.esd	sjchgc04532 protein	241	20	6.06245E-29	79.3%	48	F:type I transforming growth factor beta receptor binding; F:ubiquitin binding; F:protein homodimerization activity; F:phosphate binding; P:regulation of transforming growth factor-beta2 production; P:regulation of epithelial cell proliferation; P:regulation of immune response; F:double-stranded DNA binding; F:ubiquitin protein ligase binding; P:positive regulation of transcription factor import …		no IPS match	no IPS match	no IPS match	no IPS match	no IPS match
TSBB.R38.esd	hypothetical protein [Schistosoma mansoni]	328	1	1.45964E-6	84.0%	0			SignalP (SIGNALP)	SignalP (SIGNALP)	SignalP (SIGNALP)	SignalP (SIGNALP)	SignalP (SIGNALP)
TSAI.R42.esd	---NA---	254	0			0			no IPS match	no IPS match	no IPS match	no IPS match	no IPS match
TSAU.R49.esd	---NA---	542	0			0			no IPS match	no IPS match	no IPS match	no IPS match	no IPS match
TSAC.R70.esd	---NA---	462	0			0			no IPS match	no IPS match	no IPS match	no IPS match	no IPS match
TSBA.R29.esd	---NA---	393	0			0			no IPS match	no IPS match	no IPS match	no IPS match	no IPS match
TSAD.R8.esd	dna photolyase	493	20	1.44884E-22	53.5%	8	F:DNA photolyase activity; P:response to DNA damage stimulus; P:DNA repair; P:protein-chromophore linkage; F:lyase activity; F:deoxyribodipyrimidine photo-lyase activity; F:DNA binding; C:C		no IPS match	no IPS match	no IPS match	no IPS match	no IPS match
TSBK.R61.esd	---NA---	206	0			0			no IPS match	no IPS match	no IPS match	no IPS match	no IPS match
TSBW.R58.esd	starp antigen	443	8	1.16743E-11	66.5%	3	P:regulation of transcription; F:transcription regulator activity; C:nucleus		no IPS match	no IPS match	no IPS match	no IPS match	no IPS match
TSAC.R71.esd	---NA---	319	0			0			no IPS match	no IPS match	no IPS match	no IPS match	no IPS match
TSAT.R81.esd	rab family	512	20	5.19767E-45	92.8%	4	F:sphingomyelin phosphodiesterase activity; P:protein transport; F:GTP binding; P:small GTPase mediated signal transduction	EC:3.1.4.12	no IPS match	no IPS match	no IPS match	no IPS match	no IPS match
TSCG.R44.esd	---NA---	496	0			0			no IPS match	no IPS match	no IPS match	no IPS match	no IPS match
TSCA.R18.esd	---NA---	251	0			0			no IPS match	no IPS match	no IPS match	no IPS match	no IPS match
TSBI.R78.esd	---NA---	209	0			0			SignalP (SIGNALP)	SignalP (SIGNALP)	SignalP (SIGNALP)	SignalP (SIGNALP)	SignalP (SIGNALP)
TSBW.R68.esd	---NA---	237	0			0			SignalP (SIGNALP)	SignalP (SIGNALP)	SignalP (SIGNALP)	SignalP (SIGNALP)	SignalP (SIGNALP)
TSCB.R94.esd	ccch zinc finger and smr domain protein	466	20	6.35019E-26	62.9%	5	F:nucleic acid binding; F:metal ion binding; P:P; F:zinc ion binding; C:C		no IPS match	no IPS match	no IPS match	no IPS match	no IPS match
TSBN.R21.esd	---NA---	438	0			0			no IPS match	no IPS match	no IPS match	no IPS match	no IPS match
TSBW.R6.esd	---NA---	147	0			0			no IPS match	no IPS match	no IPS match	no IPS match	no IPS match
TSAF.R44.esd	dna directed rna polymerase ii polypeptide b	506	20	4.7722E-64	93.4%	10	F:DNA-directed RNA polymerase activity; F:zinc ion binding; P:transcription initiation from RNA polymerase II promoter; C:DNA-directed RNA polymerase II, core complex; F:DNA binding; F:protein binding; F:magnesium ion binding; P:RNA elongation from RNA polymerase II promoter; P:nuclear mRNA splicing, via spliceosome; F:ribonucleoside binding	EC:2.7.7.6	no IPS match	no IPS match	no IPS match	no IPS match	no IPS match
TSCH.R46.esd	---NA---	322	0			0			SignalP (SIGNALP)	SignalP (SIGNALP)	SignalP (SIGNALP)	SignalP (SIGNALP)	SignalP (SIGNALP)
TSBG.R12.esd	---NA---	418	0			0			no IPS match	no IPS match	no IPS match	no IPS match	no IPS match
TSBU.R46.esd	ring finger protein 2	551	20	2.8826E-53	90.0%	13	F:protein binding; F:zinc ion binding; P:germarium-derived female germ-line cyst encapsulation; P:ovarian follicle cell stalk formation; F:ligase activity; P:chromatin silencing; C:nucleolus; C:PRC1 complex; P:modification-dependent protein catabolic process; P:neurogenesis; P:sister chromatid cohesion; P:sex comb development; C:cohesin complex		no IPS match	no IPS match	no IPS match	no IPS match	no IPS match
TSAV.R4.esd	protein transport protein sec61 subunit gamma and related proteins	267	2	7.75054E-8	86.0%	3	F:P-P-bond-hydrolysis-driven protein transmembrane transporter activity; C:membrane; P:protein targeting		no IPS match	no IPS match	no IPS match	no IPS match	no IPS match
TSAX.R46.esd	---NA---	266	0			0			SignalP (SIGNALP)	SignalP (SIGNALP)	SignalP (SIGNALP)	SignalP (SIGNALP)	SignalP (SIGNALP)
TSBJ.R42.esd	major vault protein	448	1	3.9869E-4	59.0%	0			no IPS match	no IPS match	no IPS match	no IPS match	no IPS match
TSAH.R38.esd	---NA---	435	0			0			no IPS match	no IPS match	no IPS match	no IPS match	no IPS match
TSAS.R70.esd	---NA---	332	0			0			SignalP (SIGNALP)	SignalP (SIGNALP)	SignalP (SIGNALP)	SignalP (SIGNALP)	SignalP (SIGNALP)
TSAR.R54.esd	---NA---	241	0			0			no IPS match	no IPS match	no IPS match	no IPS match	no IPS match
TSBY.R67.esd	cgmp-dependent protein kinase	506	20	7.21428E-20	73.25%	9	P:regulation of heart contraction; F:cGMP-dependent protein kinase activity; P:larval locomotory behavior; P:long-term memory; P:larval feeding behavior; F:nucleotide binding; C:plasma membrane; P:protein amino acid phosphorylation; P:short-term memory	EC:2.7.11.12	no IPS match	no IPS match	no IPS match	no IPS match	no IPS match
TSBO.R5.esd	p7d11 protein	431	4	1.77928E-4	53.5%	2	C:integral to membrane; C:membrane		no IPS match	no IPS match	no IPS match	no IPS match	no IPS match
TSBO.R19.esd	---NA---	587	0			0			no IPS match	no IPS match	no IPS match	no IPS match	no IPS match
TSAW.R3.esd	mgc80748 protein	250	6	3.54195E-5	68.5%	2	F:catalytic activity; C:membrane		no IPS match	no IPS match	no IPS match	no IPS match	no IPS match
TSAD.R61.esd	eh-domain containing 3	473	20	1.83113E-25	73.1%	7	C:endosome; F:nucleic acid binding; C:endocytic vesicle; F:purine ribonucleotide binding; F:protein binding; C:membrane; C:nucleus		no IPS match	no IPS match	no IPS match	no IPS match	no IPS match
TSAW.R85.esd	tfiia large subunit	447	20	1.27661E-18	78.45%	5	F:phosphopantetheine binding; P:regulation of transcription from RNA polymerase II promoter; P:transcription initiation from RNA polymerase II promoter; C:transcription factor TFIIA complex; F:general RNA polymerase II transcription factor activity		no IPS match	no IPS match	no IPS match	no IPS match	no IPS match
TSBB.R52.esd	---NA---	150	0			0			SignalP (SIGNALP)	SignalP (SIGNALP)	SignalP (SIGNALP)	SignalP (SIGNALP)	SignalP (SIGNALP)
TSAG.R62.esd	ras-related c3 botulinum toxin substrate 2 precursor	451	20	1.97959E-29	60.75%	17	P:lamellipodium assembly; C:membrane; F:GTP-dependent protein binding; P:regulation of hydrogen peroxide metabolic process; C:membrane fraction; F:GTP binding; C:cytosol; P:myoblast fusion; P:actin cytoskeleton organization; P:positive regulation of cell proliferation; P:small GTPase mediated signal transduction; C:nuclear envelope; P:localization within membrane; P:chemotaxis; F:GTPase activity;…	EC:3.6.5.1; EC:3.6.5.2; EC:3.6.5.3; EC:3.6.5.4	SignalP (SIGNALP)	SignalP (SIGNALP)	SignalP (SIGNALP)	SignalP (SIGNALP)	SignalP (SIGNALP)
TSAQ.R64.esd	---NA---	312	0			0			no IPS match	no IPS match	no IPS match	no IPS match	no IPS match
TSAC.R91.esd	---NA---	323	0			0			no IPS match	no IPS match	no IPS match	no IPS match	no IPS match
TSAP.R47.esd	---NA---	562	0			0			no IPS match	no IPS match	no IPS match	no IPS match	no IPS match
TSBM.R39.esd	---NA---	117	0			0			SignalP (SIGNALP)	SignalP (SIGNALP)	SignalP (SIGNALP)	SignalP (SIGNALP)	SignalP (SIGNALP)
TSBN.R3.esd	---NA---	315	0			0			no IPS match	no IPS match	no IPS match	no IPS match	no IPS match
TSAG.R41.esd	prp4 pre-mrna processing factor 4 homolog	249	20	9.601E-19	81.25%	10	P:response to oxidative stress; F:nucleic acid binding; C:nuclear chromosome; C:nuclear speck; F:peroxidase activity; C:spliceosomal complex; P:nuclear mRNA splicing, via spliceosome; F:heme binding; ; P:chromatin remodeling	EC:1.11.1.7	no IPS match	no IPS match	no IPS match	no IPS match	no IPS match
TSAD.R12.esd	---NA---	469	0			0			IPR018073; SignalP (SIGNALP)	IPR018073; SignalP (SIGNALP)	IPR018073; SignalP (SIGNALP)	IPR018073; SignalP (SIGNALP)	IPR018073; SignalP (SIGNALP)
TSAD.R48.esd	histone deacetylase 2	431	20	3.11894E-25	57.0%	8	P:histone deacetylation; F:enzyme binding; F:transcription factor activity; C:heterochromatin; C:replication fork; F:hydrolase activity; P:transcription; C:nucleus		no IPS match	no IPS match	no IPS match	no IPS match	no IPS match
TSBP.R44.esd	---NA---	472	0			0			PTHR12381 (PANTHER), PTHR12381:SF1 (PANTHER)	PTHR12381 (PANTHER), PTHR12381:SF1 (PANTHER)	PTHR12381 (PANTHER), PTHR12381:SF1 (PANTHER)	PTHR12381 (PANTHER), PTHR12381:SF1 (PANTHER)	PTHR12381 (PANTHER), PTHR12381:SF1 (PANTHER)
TSBQ.R88.esd	---NA---	375	0			0			no IPS match	no IPS match	no IPS match	no IPS match	no IPS match
TSBF.R70.esd	---NA---	488	0			0			SignalP (SIGNALP)	SignalP (SIGNALP)	SignalP (SIGNALP)	SignalP (SIGNALP)	SignalP (SIGNALP)
TSAZ.R70.esd	---NA---	238	0			0			SignalP (SIGNALP)	SignalP (SIGNALP)	SignalP (SIGNALP)	SignalP (SIGNALP)	SignalP (SIGNALP)
TSAJ.R5.esd	---NA---	482	0			0			no IPS match	no IPS match	no IPS match	no IPS match	no IPS match
TSAR.R59.esd	---NA---	328	0			0			SignalP (SIGNALP)	SignalP (SIGNALP)	SignalP (SIGNALP)	SignalP (SIGNALP)	SignalP (SIGNALP)
TSAK.R53.esd	---NA---	291	0			0			SignalP (SIGNALP)	SignalP (SIGNALP)	SignalP (SIGNALP)	SignalP (SIGNALP)	SignalP (SIGNALP)
TSBH.R16.esd	---NA---	169	0			0			no IPS match	no IPS match	no IPS match	no IPS match	no IPS match
TSAL.R59.esd	voltage and ligand gated potassium channel	316	20	1.74628E-15	76.6%	5	F:voltage-gated potassium channel activity; F:signal transducer activity; P:potassium ion transport; C:voltage-gated potassium channel complex; P:signal transduction		no IPS match	no IPS match	no IPS match	no IPS match	no IPS match
TSAQ.R57.esd	apolipoprotein a-i binding protein	476	20	6.60126E-76	74.1%	2	F:protein binding; C:extracellular region		SignalP (SIGNALP)	SignalP (SIGNALP)	SignalP (SIGNALP)	SignalP (SIGNALP)	SignalP (SIGNALP)
TSBP.R73.esd	---NA---	259	0			0			no IPS match	no IPS match	no IPS match	no IPS match	no IPS match
TSBR.R84.esd	exosome component 4	512	20	1.91305E-39	61.85%	3	F:protein binding; F:hydrolase activity; C:intracellular part		no IPS match	no IPS match	no IPS match	no IPS match	no IPS match
TSAG.R44.esd	subfamily member 4	482	20	6.71466E-30	52.8%	8	F:unfolded protein binding; P:response to unfolded protein; C:cytoplasm; P:protein folding; P:response to heat; P:chaperone mediated protein folding requiring cofactor; F:heat shock protein binding; C:nucleus		no IPS match	no IPS match	no IPS match	no IPS match	no IPS match
TSAS.R79.esd	clathrin heavy chain	512	2	1.80725E-5	51.5%	4	F:binding; P:vesicle-mediated transport; P:intracellular protein transport; F:protein binding		no IPS match	no IPS match	no IPS match	no IPS match	no IPS match
TSAY.R81.esd	---NA---	331	0			0			no IPS match	no IPS match	no IPS match	no IPS match	no IPS match
TSBQ.R28.esd	---NA---	203	0			0			no IPS match	no IPS match	no IPS match	no IPS match	no IPS match
TSAP.R6.esd	---NA---	183	0			0			no IPS match	no IPS match	no IPS match	no IPS match	no IPS match
TSAC.R9.esd	g1y162 protein	521	2	2.07926E-4	58.0%	0			no IPS match	no IPS match	no IPS match	no IPS match	no IPS match
TSBW.R84.esd	---NA---	464	0			0			no IPS match	no IPS match	no IPS match	no IPS match	no IPS match
TSAP.R61.esd	---NA---	469	0			0			no IPS match	no IPS match	no IPS match	no IPS match	no IPS match
TSAP.R92.esd	tubulin beta-2c chain	469	20	1.29696E-79	92.35%	7	P:microtubule-based movement; C:protein complex; F:GTP binding; P:protein polymerization; F:structural molecule activity; F:GTPase activity; C:microtubule	EC:3.6.5.1; EC:3.6.5.2; EC:3.6.5.3; EC:3.6.5.4	no IPS match	no IPS match	no IPS match	no IPS match	no IPS match
TSBO.R22.esd	diguanylate cyclase phosphodiesterase with pas pac sensor	295	20	3.25428E-22	88.85%	4	P:two-component signal transduction system (phosphorelay); F:two-component sensor activity; C:integral to membrane; P:regulation of transcription, DNA-dependent		no IPS match	no IPS match	no IPS match	no IPS match	no IPS match
TSAN.R29.esd	ribosomal protein l17	396	20	2.7635E-29	74.55%	3	F:structural constituent of ribosome; C:large ribosomal subunit; P:translation	EC:3.6.5.3	no IPS match	no IPS match	no IPS match	no IPS match	no IPS match
TSAI.R20.esd	---NA---	508	0			0			no IPS match	no IPS match	no IPS match	no IPS match	no IPS match
TSBW.R83.esd	---NA---	418	0			0			no IPS match	no IPS match	no IPS match	no IPS match	no IPS match
TSBN.R17.esd	sorting nexin 6	276	20	3.80564E-7	78.3%	3	F:phosphoinositide binding; F:protein binding; P:cell communication		IPR015404; PTHR10555 (PANTHER), PTHR10555:SF7 (PANTHER)	IPR015404; PTHR10555 (PANTHER), PTHR10555:SF7 (PANTHER)	IPR015404; PTHR10555 (PANTHER), PTHR10555:SF7 (PANTHER)	IPR015404; PTHR10555 (PANTHER), PTHR10555:SF7 (PANTHER)	IPR015404; PTHR10555 (PANTHER), PTHR10555:SF7 (PANTHER)
TSAE.R43.esd	---NA---	525	0			0			no IPS match	no IPS match	no IPS match	no IPS match	no IPS match
TSAP.R96.esd	ubiquitin protein ligase e3a	546	20	1.12071E-25	79.5%	7	C:protein complex; P:modification-dependent protein catabolic process; F:protein binding; P:protein ubiquitination; F:ubiquitin-protein ligase activity; C:nucleus; C:cytosol	EC:6.3.2.19	no IPS match	no IPS match	no IPS match	no IPS match	no IPS match
TSBZ.R95.esd	---NA---	418	0			0			SignalP (SIGNALP)	SignalP (SIGNALP)	SignalP (SIGNALP)	SignalP (SIGNALP)	SignalP (SIGNALP)
TSBS.R35.esd	---NA---	447	0			0			SignalP (SIGNALP)	SignalP (SIGNALP)	SignalP (SIGNALP)	SignalP (SIGNALP)	SignalP (SIGNALP)
TSCE.R57.esd	mitochondrial ribosomal	555	20	2.23098E-24	62.7%	2	C:cytoplasmic part; C:intracellular organelle		no IPS match	no IPS match	no IPS match	no IPS match	no IPS match
TSAC.R69.esd	phosphoglycerate kinase	476	20	1.60435E-5	76.85%	7	F:kinase activity; F:ATP binding; C:cytoplasm; F:transferase activity; F:nucleotide binding; F:phosphoglycerate kinase activity; P:glycolysis		no IPS match	no IPS match	no IPS match	no IPS match	no IPS match
TSBG.R95.esd	---NA---	422	0			0			no IPS match	no IPS match	no IPS match	no IPS match	no IPS match
TSAR.R23.esd	translation initiation factor 2 gamma subunit	485	20	1.73121E-31	85.95%	13	F:translation initiation factor activity; F:zinc ion binding; P:chromatin assembly or disassembly; P:chromatin silencing at telomere; P:histone H3-K9 methylation; F:histone-lysine N-methyltransferase activity; C:chromosome, centromeric region; C:chromatin; F:GTPase activity; P:chromatin silencing at centromere; F:chromatin binding; C:nucleus; F:GTP binding	EC:2.1.1.43; EC:3.6.5.1; EC:3.6.5.2; EC:3.6.5.3; EC:3.6.5.4	no IPS match	no IPS match	no IPS match	no IPS match	no IPS match
TSBQ.R72.esd	---NA---	500	0			0			SignalP (SIGNALP)	SignalP (SIGNALP)	SignalP (SIGNALP)	SignalP (SIGNALP)	SignalP (SIGNALP)
TSAI.R30.esd	adp-ribosylglycohydrolase family protein	263	3	3.06942E-4	52.666666666666664%	0			no IPS match	no IPS match	no IPS match	no IPS match	no IPS match
TSAV.R54.esd	cytospin a	368	20	4.92481E-18	70.75%	2	F:DNA binding; P:cellular process		no IPS match	no IPS match	no IPS match	no IPS match	no IPS match
TSAQ.R66.esd	---NA---	456	0			0			no IPS match	no IPS match	no IPS match	no IPS match	no IPS match
TSBF.R33.esd	ras family protein	405	20	6.54211E-7	55.65%	4	F:GTP binding; P:small GTPase mediated signal transduction; F:nucleotide binding; P:protein transport		SignalP (SIGNALP)	SignalP (SIGNALP)	SignalP (SIGNALP)	SignalP (SIGNALP)	SignalP (SIGNALP)
TSBN.R74.esd	---NA---	436	0			0			no IPS match	no IPS match	no IPS match	no IPS match	no IPS match
TSBQ.R66.esd	ell complex eap30 subunit	353	20	3.2569E-14	55.3%	0			no IPS match	no IPS match	no IPS match	no IPS match	no IPS match
TSAH.R41.esd	---NA---	137	0			0			no IPS match	no IPS match	no IPS match	no IPS match	no IPS match
TSAQ.R13.esd	zinc matrin type 2	535	16	3.10844E-9	75.0625%	6	F:nucleic acid binding; F:metal ion binding; F:zinc ion binding; F:DNA binding; C:intracellular; C:nucleus		no IPS match	no IPS match	no IPS match	no IPS match	no IPS match
TSAX.R37.esd	---NA---	509	0			0			no IPS match	no IPS match	no IPS match	no IPS match	no IPS match
TSAX.R58.esd	hypotheticial protein	461	20	1.81123E-17	73.6%	2	F:zinc ion binding; C:intracellular		no IPS match	no IPS match	no IPS match	no IPS match	no IPS match
TSAM.R64.esd	---NA---	192	0			0			no IPS match	no IPS match	no IPS match	no IPS match	no IPS match
TSCF.R46.esd	---NA---	532	0			0			SignalP (SIGNALP)	SignalP (SIGNALP)	SignalP (SIGNALP)	SignalP (SIGNALP)	SignalP (SIGNALP)
TSBP.R80.esd	---NA---	469	0			0			no IPS match	no IPS match	no IPS match	no IPS match	no IPS match
TSAW.R89.esd	---NA---	194	0			0			no IPS match	no IPS match	no IPS match	no IPS match	no IPS match
TSCC.R81.esd	cytochrome c oxidase subunit iii	526	20	1.01905E-78	82.7%	4	P:mitochondrial electron transport, cytochrome c to oxygen; C:integral to membrane; C:mitochondrion; F:cytochrome-c oxidase activity	EC:1.9.3.1	SignalP (SIGNALP)	SignalP (SIGNALP)	SignalP (SIGNALP)	SignalP (SIGNALP)	SignalP (SIGNALP)
TSBT.R3.esd	---NA---	257	0			0			no IPS match	no IPS match	no IPS match	no IPS match	no IPS match
TSBH.R52.esd	---NA---	241	0			0			no IPS match	no IPS match	no IPS match	no IPS match	no IPS match
TSBV.R74.esd	---NA---	445	0			0			no IPS match	no IPS match	no IPS match	no IPS match	no IPS match
TSBW.R92.esd	guanine nucleotide-binding protein subunit beta 2-like 1	252	17	1.06608E-4	79.0%	2	F:kinase activity; F:receptor activity		no IPS match	no IPS match	no IPS match	no IPS match	no IPS match
TSAV.R78.esd	---NA---	373	0			0			no IPS match	no IPS match	no IPS match	no IPS match	no IPS match
TSBQ.R87.esd	---NA---	469	0			0			no IPS match	no IPS match	no IPS match	no IPS match	no IPS match
TSAS.R89.esd	---NA---	190	0			0			no IPS match	no IPS match	no IPS match	no IPS match	no IPS match
TSBV.R26.esd	---NA---	328	0			0			no IPS match	no IPS match	no IPS match	no IPS match	no IPS match
TSBJ.R82.esd	---NA---	510	0			0			no IPS match	no IPS match	no IPS match	no IPS match	no IPS match
TSBN.R31.esd	---NA---	334	0			0			no IPS match	no IPS match	no IPS match	no IPS match	no IPS match
TSBB.R45.esd	---NA---	483	0			0			no IPS match	no IPS match	no IPS match	no IPS match	no IPS match
TSAJ.R49.esd	---NA---	617	0			0			SignalP (SIGNALP)	SignalP (SIGNALP)	SignalP (SIGNALP)	SignalP (SIGNALP)	SignalP (SIGNALP)
TSAI.R43.esd	---NA---	491	0			0			no IPS match	no IPS match	no IPS match	no IPS match	no IPS match
TSAU.R19.esd	sjchgc06538 protein	494	1	8.83068E-4	48.0%	2	C:integral to membrane; C:membrane		no IPS match	no IPS match	no IPS match	no IPS match	no IPS match
TSAA.R20.esd	sjchgc05071 protein	527	2	1.0743E-11	51.5%	0			no IPS match	no IPS match	no IPS match	no IPS match	no IPS match
TSAY.R49.esd	hypothetical protein [Schistosoma mansoni]	499	1	4.46383E-11	72.0%	0			no IPS match	no IPS match	no IPS match	no IPS match	no IPS match
TSAB.R74.esd	proteasome ( macropain) beta 1	338	20	3.91163E-20	69.2%	3	C:cytoplasm; F:peptidase activity; C:protein complex		no IPS match	no IPS match	no IPS match	no IPS match	no IPS match
TSAQ.R73.esd	---NA---	268	0			0			no IPS match	no IPS match	no IPS match	no IPS match	no IPS match
TSCC.R17.esd	sjchgc03867 protein	315	2	1.63827E-5	68.0%	0			no IPS match	no IPS match	no IPS match	no IPS match	no IPS match
TSBH.R82.esd	cc2d1b protein	397	20	1.68435E-10	55.7%	5	C:cytoplasm; P:compound eye development; P:intracellular protein transport; P:negative regulation of Notch signaling pathway; P:imaginal disc-derived wing vein morphogenesis		SignalP (SIGNALP)	SignalP (SIGNALP)	SignalP (SIGNALP)	SignalP (SIGNALP)	SignalP (SIGNALP)
TSAG.R25.esd	non-receptor tyrosine kinase spore lysis a	420	2	1.68279E-10	65.0%	0			no IPS match	no IPS match	no IPS match	no IPS match	no IPS match
TSCH.R20.esd	---NA---	295	0			0			SignalP (SIGNALP)	SignalP (SIGNALP)	SignalP (SIGNALP)	SignalP (SIGNALP)	SignalP (SIGNALP)
TSCB.R73.esd	---NA---	531	0			0			no IPS match	no IPS match	no IPS match	no IPS match	no IPS match
TSAQ.R15.esd	---NA---	287	0			0			no IPS match	no IPS match	no IPS match	no IPS match	no IPS match
TSCG.R92.esd	mgc88883 protein	392	1	4.63001E-5	64.0%	0			no IPS match	no IPS match	no IPS match	no IPS match	no IPS match
TSAD.R95.esd	eukaryotic translation initiation factor eif-4a	219	20	1.43801E-9	66.0%	5	C:cytosol; F:nucleic acid binding; F:nucleotide binding; F:helicase activity; C:nucleus		no IPS match	no IPS match	no IPS match	no IPS match	no IPS match
TSAE.R73.esd	solute carrier family 37 (glycerol-3-phosphate transporter) member 2	437	20	1.02941E-20	77.15%	5	P:glycerol-3-phosphate transport; P:glycerol-3-phosphate metabolic process; F:glycerol-3-phosphate transmembrane transporter activity; P:glycerophosphate shuttle; C:membrane		no IPS match	no IPS match	no IPS match	no IPS match	no IPS match
TSBR.R47.esd	dolichyl-phosphate beta-glucosyltransferase	351	14	1.48882E-13	65.42857142857143%	2	P:determination of left/right symmetry; F:transferase activity		no IPS match	no IPS match	no IPS match	no IPS match	no IPS match
TSAG.R49.esd	---NA---	438	0			0			SignalP (SIGNALP)	SignalP (SIGNALP)	SignalP (SIGNALP)	SignalP (SIGNALP)	SignalP (SIGNALP)
TSBQ.R92.esd	60s ribosome subunit biogenesis protein nip7 homolog	468	20	4.52005E-32	84.45%	4	F:RNA binding; P:ribosome assembly; C:nucleus; F:protein binding		no IPS match	no IPS match	no IPS match	no IPS match	no IPS match
TSAD.R46.esd	sulfatase family protein	524	20	6.15369E-78	57.35%	1	F:catalytic activity		no IPS match	no IPS match	no IPS match	no IPS match	no IPS match
TSAB.R70.esd	ww domain binding protein 11	433	20	5.14285E-12	51.1%	10	F:protein phosphatase type 1 regulator activity; P:mRNA processing; C:nucleus; P:RNA splicing; P:rRNA processing; C:cytoplasm; F:single-stranded DNA binding; C:nucleolus; F:protein binding; C:nuclear speck		SignalP (SIGNALP)	SignalP (SIGNALP)	SignalP (SIGNALP)	SignalP (SIGNALP)	SignalP (SIGNALP)
TSBV.R85.esd	glutathione synthetase	467	1	2.67408E-4	48.0%	0			SignalP (SIGNALP)	SignalP (SIGNALP)	SignalP (SIGNALP)	SignalP (SIGNALP)	SignalP (SIGNALP)
TSAR.R22.esd	---NA---	422	0			0			no IPS match	no IPS match	no IPS match	no IPS match	no IPS match
TSBU.R42.esd	---NA---	472	0			0			SignalP (SIGNALP)	SignalP (SIGNALP)	SignalP (SIGNALP)	SignalP (SIGNALP)	SignalP (SIGNALP)
TSBK.R74.esd	---NA---	438	0			0			no IPS match	no IPS match	no IPS match	no IPS match	no IPS match
TSBG.R81.esd	---NA---	291	0			0			SignalP (SIGNALP)	SignalP (SIGNALP)	SignalP (SIGNALP)	SignalP (SIGNALP)	SignalP (SIGNALP)
TSAZ.R91.esd	---NA---	500	0			0			no IPS match	no IPS match	no IPS match	no IPS match	no IPS match
TSAO.R70.esd	uroporphyrinogen decarboxylase	512	20	5.03435E-40	63.45%	4	C:cytosol; P:heme biosynthetic process; P:uroporphyrinogen III metabolic process; F:uroporphyrinogen decarboxylase activity	EC:4.1.1.37	no IPS match	no IPS match	no IPS match	no IPS match	no IPS match
TSBZ.R14.esd	ribosomal protein s28	443	20	8.08469E-13	85.7%	6	F:structural constituent of ribosome; F:protein binding; P:rRNA processing; C:cytosolic small ribosomal subunit; P:ribosomal small subunit biogenesis; P:translational elongation		SignalP (SIGNALP)	SignalP (SIGNALP)	SignalP (SIGNALP)	SignalP (SIGNALP)	SignalP (SIGNALP)
TSBV.R11.esd	---NA---	437	0			2	C:intracellular; F:zinc ion binding		IPR007087	IPR007088	IPR007089	IPR007090	IPR007091
TSAZ.R12.esd	cleavage and polyadenylation specific factor 5	544	20	6.79446E-76	82.15%	9	F:receptor activity; C:paraspeckles; F:RNA binding; F:protein binding; F:hydrolase activity; C:centrosome; F:zinc ion binding; P:nuclear mRNA splicing, via spliceosome; P:mRNA cleavage		SignalP (SIGNALP)	SignalP (SIGNALP)	SignalP (SIGNALP)	SignalP (SIGNALP)	SignalP (SIGNALP)
TSAT.R82.esd	---NA---	536	0			0			SignalP (SIGNALP)	SignalP (SIGNALP)	SignalP (SIGNALP)	SignalP (SIGNALP)	SignalP (SIGNALP)
TSAV.R20.esd	---NA---	472	0			0			no IPS match	no IPS match	no IPS match	no IPS match	no IPS match
TSAD.R23.esd	---NA---	456	0			0			no IPS match	no IPS match	no IPS match	no IPS match	no IPS match
TSAP.R68.esd	---NA---	389	0			0			SignalP (SIGNALP)	SignalP (SIGNALP)	SignalP (SIGNALP)	SignalP (SIGNALP)	SignalP (SIGNALP)
TSAB.R91.esd	dolichyl pyrophosphate man9 c2 alpha- -glucosyltransferase	501	20	3.60855E-24	65.5%	3	P:protein amino acid N-linked glycosylation; F:glucosyltransferase activity; C:membrane		no IPS match	no IPS match	no IPS match	no IPS match	no IPS match
TSBF.R17.esd	---NA---	106	0			0			no IPS match	no IPS match	no IPS match	no IPS match	no IPS match
TSBL.R29.esd	---NA---	277	0			0			SignalP (SIGNALP)	SignalP (SIGNALP)	SignalP (SIGNALP)	SignalP (SIGNALP)	SignalP (SIGNALP)
TSAG.R32.esd	kh domain- rna- signal transduction-associated protein 1	458	3	6.92928E-9	63.333333333333336%	0			SignalP (SIGNALP)	SignalP (SIGNALP)	SignalP (SIGNALP)	SignalP (SIGNALP)	SignalP (SIGNALP)
TSAP.R80.esd	protein kinase c	456	20	6.84939E-49	82.15%	4	F:kinase activity; C:cytoplasm; F:hydrolase activity; C:nucleus		IPR001310; IPR011146; IPR011151; IPR019808	IPR001310; IPR011146; IPR011151; IPR019809	IPR001310; IPR011146; IPR011151; IPR019810	IPR001310; IPR011146; IPR011151; IPR019811	IPR001310; IPR011146; IPR011151; IPR019812
TSCF.R83.esd	---NA---	524	0			0			no IPS match	no IPS match	no IPS match	no IPS match	no IPS match
TSBK.R2.esd	---NA---	471	0			0			SignalP (SIGNALP)	SignalP (SIGNALP)	SignalP (SIGNALP)	SignalP (SIGNALP)	SignalP (SIGNALP)
TSBC.R83.esd	---NA---	310	0			0			no IPS match	no IPS match	no IPS match	no IPS match	no IPS match
TSAV.R40.esd	unidentified vitellogenin-linked transcript family member (uvt-5)	239	20	6.97642E-17	74.45%	3	F:protein binding; F:glycogenin glucosyltransferase activity; C:cytosol	EC:2.4.1.186	no IPS match	no IPS match	no IPS match	no IPS match	no IPS match
TSBJ.R86.esd	---NA---	413	0			0			no IPS match	no IPS match	no IPS match	no IPS match	no IPS match
TSBD.R35.esd	afg3 atpase family gene 3-like 2	491	20	4.08294E-33	82.45%	15	P:myelination; F:zinc ion binding; P:neuromuscular junction development; P:nerve development; C:integral to membrane; C:mitochondrial inner membrane; P:righting reflex; P:death; F:metalloendopeptidase activity; P:proteolysis; F:ATP binding; F:microtubule-severing ATPase activity; P:axonogenesis; P:protein catabolic process; P:regulation of multicellular organism growth	EC:3.4.24.0; EC:3.6.4.3	no IPS match	no IPS match	no IPS match	no IPS match	no IPS match
TSBS.R82.esd	smu-1 suppressor of mec-8 and unc-52 homolog ( elegans)	431	20	2.23001E-31	84.3%	2	C:nucleus; C:cytoplasm		no IPS match	no IPS match	no IPS match	no IPS match	no IPS match
TSCD.R4.esd	---NA---	461	0			0			no IPS match	no IPS match	no IPS match	no IPS match	no IPS match
TSAF.R92.esd	---NA---	129	0			0			no IPS match	no IPS match	no IPS match	no IPS match	no IPS match
TSBN.R2.esd	---NA---	279	0			0			no IPS match	no IPS match	no IPS match	no IPS match	no IPS match
TSBS.R22.esd	atp-dependent transporter	438	20	3.48145E-56	81.3%	4	C:ATP-binding cassette (ABC) transporter complex; F:ATPase activity; F:ATP binding; F:transporter activity		no IPS match	no IPS match	no IPS match	no IPS match	no IPS match
TSBM.R93.esd	---NA---	471	0			0			no IPS match	no IPS match	no IPS match	no IPS match	no IPS match
TSCG.R49.esd	---NA---	352	0			0			SignalP (SIGNALP)	SignalP (SIGNALP)	SignalP (SIGNALP)	SignalP (SIGNALP)	SignalP (SIGNALP)
TSAH.R83.esd	---NA---	485	0			0			SignalP (SIGNALP)	SignalP (SIGNALP)	SignalP (SIGNALP)	SignalP (SIGNALP)	SignalP (SIGNALP)
TSAL.R79.esd	---NA---	364	0			0			no IPS match	no IPS match	no IPS match	no IPS match	no IPS match
TSBM.R24.esd	solute carrier family 25 (mitochondrial carrier citrate transporter) member 1	525	20	3.4559E-10	74.3%	5	C:mitochondrial inner membrane; C:integral to membrane; F:protein binding; P:transport; F:transporter activity		no IPS match	no IPS match	no IPS match	no IPS match	no IPS match
TSBO.R7.esd	claudin-like protein septate junction protein	515	2	1.12673E-7	53.0%	0			no IPS match	no IPS match	no IPS match	no IPS match	no IPS match
TSBT.R43.esd	---NA---	437	0			0			no IPS match	no IPS match	no IPS match	no IPS match	no IPS match
TSBZ.R72.esd	---NA---	422	0			0			SignalP (SIGNALP)	SignalP (SIGNALP)	SignalP (SIGNALP)	SignalP (SIGNALP)	SignalP (SIGNALP)
TSBG.R59.esd	---NA---	229	0			0			SignalP (SIGNALP)	SignalP (SIGNALP)	SignalP (SIGNALP)	SignalP (SIGNALP)	SignalP (SIGNALP)
TSCC.R34.esd	zinc finger (c3hc4-type ring finger) family protein	343	20	3.90119E-7	68.85%	1	C:plasma membrane		IPR010652; PTHR22894 (PANTHER), SignalP (SIGNALP)	IPR010652; PTHR22894 (PANTHER), SignalP (SIGNALP)	IPR010652; PTHR22894 (PANTHER), SignalP (SIGNALP)	IPR010652; PTHR22894 (PANTHER), SignalP (SIGNALP)	IPR010652; PTHR22894 (PANTHER), SignalP (SIGNALP)
TSCB.R22.esd	nad h:quinone type iv	524	20	6.29357E-57	96.1%	7	P:response to oxidative stress; C:mitochondrion; P:oxidation reduction; C:membrane fraction; P:negative regulation of transcription; F:FMN binding; F:NAD(P)H dehydrogenase (quinone) activity	EC:1.6.5.2	no IPS match	no IPS match	no IPS match	no IPS match	no IPS match
TSAX.R24.esd	aspartyl-trna synthetase	277	20	7.1605E-14	70.5%	3	F:aminoacyl-tRNA ligase activity; P:tRNA aminoacylation for protein translation; F:nucleotide binding		no IPS match	no IPS match	no IPS match	no IPS match	no IPS match
TSBC.R84.esd	universal stress protein	584	20	2.29556E-17	50.5%	1	P:response to stress		IPR006015; IPR006016; IPR014729; SSF52402 (SUPERFAMILY)	IPR006015; IPR006016; IPR014729; SSF52402 (SUPERFAMILY)	IPR006015; IPR006016; IPR014729; SSF52402 (SUPERFAMILY)	IPR006015; IPR006016; IPR014729; SSF52402 (SUPERFAMILY)	IPR006015; IPR006016; IPR014729; SSF52402 (SUPERFAMILY)
TSAB.R3.esd	---NA---	431	0			0			no IPS match	no IPS match	no IPS match	no IPS match	no IPS match
TSBJ.R49.esd	---NA---	267	0			0			SignalP (SIGNALP)	SignalP (SIGNALP)	SignalP (SIGNALP)	SignalP (SIGNALP)	SignalP (SIGNALP)
TSBN.R15.esd	p38 map kinase mpk2 protein	230	3	7.3108E-6	77.33333333333333%	6	F:phosphorylase kinase activity; F:calmodulin binding; F:ATP binding; C:phosphorylase kinase complex; P:glycogen biosynthetic process; P:protein amino acid phosphorylation		IPR002291; IPR011009; IPR020636; G3DSA:1.10.510.10 (GENE3D)	IPR002291; IPR011009; IPR020636; G3DSA:1.10.510.10 (GENE3D)	IPR002291; IPR011009; IPR020636; G3DSA:1.10.510.10 (GENE3D)	IPR002291; IPR011009; IPR020636; G3DSA:1.10.510.10 (GENE3D)	IPR002291; IPR011009; IPR020636; G3DSA:1.10.510.10 (GENE3D)
TSBA.R28.esd	---NA---	255	0			0			SignalP (SIGNALP)	SignalP (SIGNALP)	SignalP (SIGNALP)	SignalP (SIGNALP)	SignalP (SIGNALP)
TSAS.R20.esd	---NA---	441	0			0			no IPS match	no IPS match	no IPS match	no IPS match	no IPS match
TSBY.R79.esd	---NA---	536	0			0			no IPS match	no IPS match	no IPS match	no IPS match	no IPS match
TSAK.R79.esd	zinc finger and btb domain containing 8b	492	20	9.41292E-14	60.35%	1	F:binding		no IPS match	no IPS match	no IPS match	no IPS match	no IPS match
TSBY.R62.esd	replication protein a2	464	20	1.24485E-21	66.9%	9	P:nucleotide-excision repair, DNA damage removal; F:protein N-terminus binding; C:nucleolus; P:DNA-dependent DNA replication; P:nucleotide-excision repair, DNA gap filling; F:transferase activity; F:single-stranded DNA binding; C:nucleoplasm; C:DNA replication factor A complex		SignalP (SIGNALP)	SignalP (SIGNALP)	SignalP (SIGNALP)	SignalP (SIGNALP)	SignalP (SIGNALP)
TSBU.R34.esd	---NA---	428	0			0			no IPS match	no IPS match	no IPS match	no IPS match	no IPS match
TSBG.R15.esd	isoform a	292	10	2.35157E-4	52.4%	2	C:integral to membrane; C:membrane		SignalP (SIGNALP)	SignalP (SIGNALP)	SignalP (SIGNALP)	SignalP (SIGNALP)	SignalP (SIGNALP)
TSBT.R66.esd	---NA---	406	0			0			no IPS match	no IPS match	no IPS match	no IPS match	no IPS match
TSBT.R26.esd	---NA---	553	0			0			no IPS match	no IPS match	no IPS match	no IPS match	no IPS match
TSAU.R63.esd	---NA---	389	0			0			no IPS match	no IPS match	no IPS match	no IPS match	no IPS match
TSCH.R42.esd	---NA---	450	0			0			no IPS match	no IPS match	no IPS match	no IPS match	no IPS match
TSBX.R93.esd	---NA---	416	0			0			no IPS match	no IPS match	no IPS match	no IPS match	no IPS match
TSBW.R94.esd	---NA---	496	0			0			no IPS match	no IPS match	no IPS match	no IPS match	no IPS match
TSAM.R75.esd	---NA---	226	0			0			no IPS match	no IPS match	no IPS match	no IPS match	no IPS match
TSBX.R29.esd	---NA---	274	0			0			no IPS match	no IPS match	no IPS match	no IPS match	no IPS match
TSAI.R7.esd	sorting nexin 5	461	20	1.86998E-22	74.3%	4	F:phosphoinositide binding; P:transport; F:protein binding; P:cell communication		no IPS match	no IPS match	no IPS match	no IPS match	no IPS match
TSAJ.R28.esd	itchy e3 ubiquitin protein ligase homolog	491	20	4.998E-23	31.95%	15	P:inflammatory response; F:ligase activity; P:regulation of cell growth; P:interspecies interaction between organisms; C:nucleus; C:cytoplasm; P:entry of virus into host cell; P:protein modification process; P:modification-dependent protein catabolic process; P:ubiquitin-dependent protein catabolic process; C:C; F:ubiquitin-protein ligase activity; C:intracellular; F:protein binding; F:acid-amino…		no IPS match	no IPS match	no IPS match	no IPS match	no IPS match
TSBS.R30.esd	proteasome ( macropain) 26s non- 12	314	19	1.03917E-10	58.68421052631579%	2	C:protein complex; C:cytosol		PTHR10855 (PANTHER), PTHR10855:SF1 (PANTHER)	PTHR10855 (PANTHER), PTHR10855:SF1 (PANTHER)	PTHR10855 (PANTHER), PTHR10855:SF1 (PANTHER)	PTHR10855 (PANTHER), PTHR10855:SF1 (PANTHER)	PTHR10855 (PANTHER), PTHR10855:SF1 (PANTHER)
TSBN.R92.esd	---NA---	350	0			0			SignalP (SIGNALP)	SignalP (SIGNALP)	SignalP (SIGNALP)	SignalP (SIGNALP)	SignalP (SIGNALP)
TSAB.R56.esd	---NA---	524	0			0			no IPS match	no IPS match	no IPS match	no IPS match	no IPS match
TSBB.R42.esd	---NA---	440	0			0			no IPS match	no IPS match	no IPS match	no IPS match	no IPS match
TSAQ.R17.esd	syntaxin	322	20	2.05218E-8	73.2%	4	C:membrane; F:SNAP receptor activity; P:vesicle-mediated transport; P:intracellular protein transport		no IPS match	no IPS match	no IPS match	no IPS match	no IPS match
TSAJ.R54.esd	---NA---	409	0			0			no IPS match	no IPS match	no IPS match	no IPS match	no IPS match
TSBN.R28.esd	---NA---	207	0			0			SignalP (SIGNALP)	SignalP (SIGNALP)	SignalP (SIGNALP)	SignalP (SIGNALP)	SignalP (SIGNALP)
TSAZ.R78.esd	---NA---	114	0			0			no IPS match	no IPS match	no IPS match	no IPS match	no IPS match
TSBV.R89.esd	---NA---	194	0			0			no IPS match	no IPS match	no IPS match	no IPS match	no IPS match
TSBU.R84.esd	hypothetical protein [Schistosoma mansoni]	338	1	1.59549E-5	52.0%	0			no IPS match	no IPS match	no IPS match	no IPS match	no IPS match
TSCC.R3.esd	---NA---	311	0			0			no IPS match	no IPS match	no IPS match	no IPS match	no IPS match
TSBV.R3.esd	protein phosphatase	382	20	2.92197E-23	69.5%	3	C:protein phosphatase type 2A complex; P:signal transduction; F:protein phosphatase type 2A regulator activity		no IPS match	no IPS match	no IPS match	no IPS match	no IPS match
TSAO.R32.esd	myosin heavy chain	529	20	1.57993E-18	85.4%	5	C:striated muscle thick filament; P:striated muscle contraction; F:ATP binding; F:actin filament binding; F:motor activity		no IPS match	no IPS match	no IPS match	no IPS match	no IPS match
TSCG.R72.esd	large subunit ribosomal protein l10e	526	20	1.48178E-53	90.75%	3	C:ribosome; F:structural constituent of ribosome; P:translation	EC:3.6.5.3	no IPS match	no IPS match	no IPS match	no IPS match	no IPS match
TSCH.R95.esd	---NA---	230	0			0			SignalP (SIGNALP)	SignalP (SIGNALP)	SignalP (SIGNALP)	SignalP (SIGNALP)	SignalP (SIGNALP)
TSAO.R58.esd	---NA---	475	0			0			no IPS match	no IPS match	no IPS match	no IPS match	no IPS match
TSAK.R96.esd	---NA---	447	0			0			no IPS match	no IPS match	no IPS match	no IPS match	no IPS match
TSAI.R1.esd	---NA---	536	0			0			no IPS match	no IPS match	no IPS match	no IPS match	no IPS match
TSBL.R14.esd	c15orf24 homolog precursor	490	20	6.98061E-25	69.0%	1	C:cell part		no IPS match	no IPS match	no IPS match	no IPS match	no IPS match
TSBC.R45.esd	---NA---	498	0			0			no IPS match	no IPS match	no IPS match	no IPS match	no IPS match
TSAU.R47.esd	programmed cell death 2	461	20	1.38039E-33	55.4%	1	F:binding		no IPS match	no IPS match	no IPS match	no IPS match	no IPS match
TSAK.R32.esd	zinc finger cdgsh domain-containing protein 1	464	20	1.28523E-26	58.1%	1	F:binding		no IPS match	no IPS match	no IPS match	no IPS match	no IPS match
TSAV.R59.esd	sjchgc09506 protein	500	4	3.9105E-7	50.5%	0			no IPS match	no IPS match	no IPS match	no IPS match	no IPS match
TSAM.R34.esd	---NA---	421	0			2	F:nucleic acid binding; F:zinc ion binding		IPR000571; PTHR13119 (PANTHER), PTHR13119:SF5 (PANTHER)	IPR000571; PTHR13119 (PANTHER), PTHR13119:SF5 (PANTHER)	IPR000571; PTHR13119 (PANTHER), PTHR13119:SF5 (PANTHER)	IPR000571; PTHR13119 (PANTHER), PTHR13119:SF5 (PANTHER)	IPR000571; PTHR13119 (PANTHER), PTHR13119:SF5 (PANTHER)
TSCF.R13.esd	lactate dehydrogenase b	351	20	2.41536E-9	66.25%	3	P:cellular carbohydrate metabolic process; F:binding; F:oxidoreductase activity		no IPS match	no IPS match	no IPS match	no IPS match	no IPS match
TSCG.R95.esd	---NA---	384	0			0			no IPS match	no IPS match	no IPS match	no IPS match	no IPS match
TSBQ.R52.esd	transmembrane protein 87b	202	19	1.46097E-6	81.89473684210526%	2	C:integral to membrane; C:membrane		no IPS match	no IPS match	no IPS match	no IPS match	no IPS match
TSAM.R80.esd	---NA---	345	0			0			SignalP (SIGNALP)	SignalP (SIGNALP)	SignalP (SIGNALP)	SignalP (SIGNALP)	SignalP (SIGNALP)
TSAF.R50.esd	alpha 4a	317	20	1.51921E-35	97.45%	8	P:microtubule-based movement; C:protein complex; F:GTP binding; F:protein binding; P:protein polymerization; F:structural molecule activity; F:GTPase activity; C:microtubule	EC:3.6.5.1; EC:3.6.5.2; EC:3.6.5.3; EC:3.6.5.4	no IPS match	no IPS match	no IPS match	no IPS match	no IPS match
TSAO.R43.esd	---NA---	356	0			0			SignalP (SIGNALP)	SignalP (SIGNALP)	SignalP (SIGNALP)	SignalP (SIGNALP)	SignalP (SIGNALP)
TSBH.R95.esd	26s proteasome non-atpase regulatory subunit 8	365	20	1.58387E-29	68.4%	2	C:intracellular part; C:protein complex		no IPS match	no IPS match	no IPS match	no IPS match	no IPS match
TSAO.R54.esd	---NA---	419	0			0			no IPS match	no IPS match	no IPS match	no IPS match	no IPS match
TSAR.R73.esd	---NA---	305	0			0			no IPS match	no IPS match	no IPS match	no IPS match	no IPS match
TSAC.R62.esd	---NA---	191	0			0			no IPS match	no IPS match	no IPS match	no IPS match	no IPS match
TSAF.R75.esd	---NA---	302	0			0			no IPS match	no IPS match	no IPS match	no IPS match	no IPS match
TSBT.R91.esd	---NA---	532	0			0			no IPS match	no IPS match	no IPS match	no IPS match	no IPS match
TSCG.R34.esd	hypotheticial protein	544	20	7.36098E-30	82.55%	3	C:ribosome; F:structural constituent of ribosome; P:translation	EC:3.6.5.3	no IPS match	no IPS match	no IPS match	no IPS match	no IPS match
TSAO.R39.esd	---NA---	430	0			0			SignalP (SIGNALP)	SignalP (SIGNALP)	SignalP (SIGNALP)	SignalP (SIGNALP)	SignalP (SIGNALP)
TSCD.R86.esd	---NA---	494	0			0			no IPS match	no IPS match	no IPS match	no IPS match	no IPS match
TSCB.R77.esd	---NA---	418	0			0			no IPS match	no IPS match	no IPS match	no IPS match	no IPS match
TSBP.R29.esd	---NA---	258	0			0			no IPS match	no IPS match	no IPS match	no IPS match	no IPS match
TSAI.R45.esd	hypothetical protein [Schistosoma mansoni]	492	1	4.99116E-15	48.0%	0			SignalP (SIGNALP)	SignalP (SIGNALP)	SignalP (SIGNALP)	SignalP (SIGNALP)	SignalP (SIGNALP)
TSAF.R73.esd	---NA---	498	0			0			no IPS match	no IPS match	no IPS match	no IPS match	no IPS match
TSBW.R40.esd	---NA---	226	0			0			no IPS match	no IPS match	no IPS match	no IPS match	no IPS match
TSAM.R91.esd	---NA---	174	0			0			PTHR23213 (PANTHER), PTHR23213:SF3 (PANTHER)	PTHR23213 (PANTHER), PTHR23213:SF3 (PANTHER)	PTHR23213 (PANTHER), PTHR23213:SF3 (PANTHER)	PTHR23213 (PANTHER), PTHR23213:SF3 (PANTHER)	PTHR23213 (PANTHER), PTHR23213:SF3 (PANTHER)
TSBP.R94.esd	---NA---	322	0			0			SignalP (SIGNALP)	SignalP (SIGNALP)	SignalP (SIGNALP)	SignalP (SIGNALP)	SignalP (SIGNALP)
TSBW.R48.esd	---NA---	424	0			0			no IPS match	no IPS match	no IPS match	no IPS match	no IPS match
TSBN.R9.esd	---NA---	454	0			0			no IPS match	no IPS match	no IPS match	no IPS match	no IPS match
TSBB.R50.esd	---NA---	482	0			0			IPR013032	IPR013033	IPR013034	IPR013035	IPR013036
TSBF.R20.esd	---NA---	264	0			0			no IPS match	no IPS match	no IPS match	no IPS match	no IPS match
TSBU.R78.esd	atp h+ mitochondrial f1 gamma polypeptide 1	440	20	1.29633E-10	76.6%	8	F:hydrogen ion transporting ATP synthase activity, rotational mechanism; C:mitochondrial proton-transporting ATP synthase complex, catalytic core F(1); P:ATP synthesis coupled proton transport; P:ATP catabolic process; F:protein binding; F:proton-transporting ATPase activity, rotational mechanism; C:mitochondrial matrix; P:ADP biosynthetic process	EC:3.6.3.14	no IPS match	no IPS match	no IPS match	no IPS match	no IPS match
TSAJ.R70.esd	---NA---	491	0			0			no IPS match	no IPS match	no IPS match	no IPS match	no IPS match
TSCC.R62.esd	accessory gland protein	506	20	1.03933E-26	61.95%	4	P:translational initiation; F:translation initiation factor activity; C:integral to membrane; C:membrane		no IPS match	no IPS match	no IPS match	no IPS match	no IPS match
TSBX.R28.esd	---NA---	117	0			0			no IPS match	no IPS match	no IPS match	no IPS match	no IPS match
TSBM.R87.esd	---NA---	434	0			0			no IPS match	no IPS match	no IPS match	no IPS match	no IPS match
TSBN.R35.esd	tata-binding protein	464	20	1.61455E-45	79.3%	15	C:RNA polymerase I transcription factor complex; P:transcription initiation from RNA polymerase II promoter; P:cell death; P:regulation of transcription, DNA-dependent; C:transcription factor TFIIA complex; C:male pronucleus; F:general RNA polymerase II transcription factor activity; C:female pronucleus; F:transcription factor activity; P:RNA elongation from RNA polymerase II promoter; F:transcri…		no IPS match	no IPS match	no IPS match	no IPS match	no IPS match
TSAW.R94.esd	---NA---	465	0			0			no IPS match	no IPS match	no IPS match	no IPS match	no IPS match
TSBX.R41.esd	---NA---	172	0			0			no IPS match	no IPS match	no IPS match	no IPS match	no IPS match
TSAJ.R41.esd	ets dna-binding protein pokkuri	366	20	1.21584E-8	66.95%	1	F:DNA binding		no IPS match	no IPS match	no IPS match	no IPS match	no IPS match
TSCH.R27.esd	---NA---	352	0			0			no IPS match	no IPS match	no IPS match	no IPS match	no IPS match
TSCD.R7.esd	---NA---	511	0			0			no IPS match	no IPS match	no IPS match	no IPS match	no IPS match
TSBV.R83.esd	neurocalcin delta	433	20	5.87054E-16	64.15%	5	F:actin binding; F:clathrin binding; F:tubulin binding; F:calcium ion binding; C:cytoplasmic part		no IPS match	no IPS match	no IPS match	no IPS match	no IPS match
TSBS.R52.esd	---NA---	211	0			0			SignalP (SIGNALP)	SignalP (SIGNALP)	SignalP (SIGNALP)	SignalP (SIGNALP)	SignalP (SIGNALP)
TSAC.R17.esd	---NA---	362	0			0			no IPS match	no IPS match	no IPS match	no IPS match	no IPS match
TSAZ.R56.esd	phosphorylase beta	518	20	7.69365E-20	47.2%	11	F:transferase activity; C:membrane; P:glycogen metabolic process; F:kinase activity; P:carbohydrate metabolic process; F:phosphorylase kinase activity; F:catalytic activity; F:calmodulin binding; P:generation of precursor metabolites and energy; C:phosphorylase kinase complex; C:plasma membrane		no IPS match	no IPS match	no IPS match	no IPS match	no IPS match
TSAQ.R20.esd	---NA---	391	0			0			no IPS match	no IPS match	no IPS match	no IPS match	no IPS match
TSAQ.R62.esd	argonaute-2	503	20	4.8771E-21	47.6%	20	P:RNA interference; P:cellularization; P:salivary gland cell autophagic cell death; P:lipid particle transport along microtubule; F:endoribonuclease activity; F:nucleic acid binding; C:RNA-induced silencing complex; F:siRNA binding; P:gene silencing by miRNA; P:siRNA loading onto RISC involved in RNA interference; P:autophagic cell death; P:syncytial nuclear migration; P:pole cell formation; P:tr…		no IPS match	no IPS match	no IPS match	no IPS match	no IPS match
TSAU.R55.esd	---NA---	380	0			0			no IPS match	no IPS match	no IPS match	no IPS match	no IPS match
TSBL.R4.esd	---NA---	346	0			0			no IPS match	no IPS match	no IPS match	no IPS match	no IPS match
TSCA.R93.esd	chromosome 14 open reading frame 133	518	6	5.34039E-13	51.666666666666664%	0			no IPS match	no IPS match	no IPS match	no IPS match	no IPS match
TSBX.R96.esd	---NA---	526	0			0			no IPS match	no IPS match	no IPS match	no IPS match	no IPS match
TSBT.R41.esd	---NA---	225	0			0			no IPS match	no IPS match	no IPS match	no IPS match	no IPS match
TSAX.R62.esd	atp synthase beta subunit	341	20	4.15357E-30	95.55%	6	C:proton-transporting ATP synthase complex, catalytic core F(1); F:hydrogen-exporting ATPase activity, phosphorylative mechanism; F:hydrogen ion transporting ATP synthase activity, rotational mechanism; P:ATP synthesis coupled proton transport; F:ATP binding; F:proton-transporting ATPase activity, rotational mechanism	EC:3.6.3.6; EC:3.6.3.14	no IPS match	no IPS match	no IPS match	no IPS match	no IPS match
TSAP.R67.esd	---NA---	341	0			0			no IPS match	no IPS match	no IPS match	no IPS match	no IPS match
TSCB.R28.esd	tpr repeat-containing protein ydr161w	398	20	3.1692E-17	58.75%	3	F:binding; P:P; C:C		no IPS match	no IPS match	no IPS match	no IPS match	no IPS match
TSAG.R40.esd	---NA---	249	0			0			no IPS match	no IPS match	no IPS match	no IPS match	no IPS match
TSAN.R66.esd	tgf-beta signal transducer	449	20	7.84916E-85	89.3%	41	F:ubiquitin binding; F:protein homodimerization activity; P:regulation of transforming growth factor-beta2 production; P:regulation of epithelial cell proliferation; P:regulation of immune response; F:double-stranded DNA binding; F:ubiquitin protein ligase binding; P:positive regulation of transcription factor import into nucleus; C:cytosol; P:mesoderm formation; P:negative regulation of mitotic …		no IPS match	no IPS match	no IPS match	no IPS match	no IPS match
TSAM.R43.esd	hypothetical protein [Schistosoma mansoni]	506	1	4.38692E-9	52.0%	0			SignalP (SIGNALP)	SignalP (SIGNALP)	SignalP (SIGNALP)	SignalP (SIGNALP)	SignalP (SIGNALP)
TSBA.R44.esd	---NA---	281	0			0			no IPS match	no IPS match	no IPS match	no IPS match	no IPS match
TSBU.R24.esd	---NA---	197	0			0			no IPS match	no IPS match	no IPS match	no IPS match	no IPS match
TSCG.R30.esd	---NA---	386	0			0			no IPS match	no IPS match	no IPS match	no IPS match	no IPS match
TSAR.R33.esd	hypothetical protein [Schistosoma mansoni]	464	2	3.14528E-21	44.5%	0			no IPS match	no IPS match	no IPS match	no IPS match	no IPS match
TSAJ.R95.esd	---NA---	502	0			0			no IPS match	no IPS match	no IPS match	no IPS match	no IPS match
TSBL.R31.esd	---NA---	363	0			0			no IPS match	no IPS match	no IPS match	no IPS match	no IPS match
TSAH.R70.esd	---NA---	459	0			0			no IPS match	no IPS match	no IPS match	no IPS match	no IPS match
TSBT.R51.esd	---NA---	415	0			0			SignalP (SIGNALP)	SignalP (SIGNALP)	SignalP (SIGNALP)	SignalP (SIGNALP)	SignalP (SIGNALP)
TSCG.R78.esd	t-complex-associated testis expressed 1	333	19	1.31019E-7	66.21052631578948%	1	F:protein binding		SignalP (SIGNALP)	SignalP (SIGNALP)	SignalP (SIGNALP)	SignalP (SIGNALP)	SignalP (SIGNALP)
TSCG.R16.esd	---NA---	360	0			0			no IPS match	no IPS match	no IPS match	no IPS match	no IPS match
TSAJ.R19.esd	---NA---	476	0			0			no IPS match	no IPS match	no IPS match	no IPS match	no IPS match
TSAX.R54.esd	spinster homolog 1	405	20	2.02896E-16	77.8%	4	C:mitochondrial inner membrane; P:lipid transport; C:integral to membrane; F:protein binding		no IPS match	no IPS match	no IPS match	no IPS match	no IPS match
TSCE.R62.esd	u6 snrna-associated sm-like protein lsm7	489	20	1.36235E-20	82.95%	0			no IPS match	no IPS match	no IPS match	no IPS match	no IPS match
TSBZ.R67.esd	---NA---	357	0			0			no IPS match	no IPS match	no IPS match	no IPS match	no IPS match
TSCG.R50.esd	---NA---	367	0			0			SignalP (SIGNALP)	SignalP (SIGNALP)	SignalP (SIGNALP)	SignalP (SIGNALP)	SignalP (SIGNALP)
TSCH.R88.esd	---NA---	437	0			0			no IPS match	no IPS match	no IPS match	no IPS match	no IPS match
TSAK.R14.esd	60s ribosomal protein l8	400	20	4.37359E-43	86.35%	4	F:structural constituent of ribosome; C:cytosolic large ribosomal subunit; F:rRNA binding; P:translational elongation		SignalP (SIGNALP)	SignalP (SIGNALP)	SignalP (SIGNALP)	SignalP (SIGNALP)	SignalP (SIGNALP)
TSBA.R34.esd	transmembrane and tetratricopeptide repeat containing 3	440	20	1.63739E-11	41.45%	2	F:binding; C:membrane		SignalP (SIGNALP)	SignalP (SIGNALP)	SignalP (SIGNALP)	SignalP (SIGNALP)	SignalP (SIGNALP)
TSBA.R38.esd	---NA---	531	0			1	F:zinc ion binding		IPR002893; SignalP (SIGNALP)	IPR002893; SignalP (SIGNALP)	IPR002893; SignalP (SIGNALP)	IPR002893; SignalP (SIGNALP)	IPR002893; SignalP (SIGNALP)
TSBX.R33.esd	splicing factor 3a	412	20	1.09898E-30	85.7%	5	C:U2 snRNP; F:nucleic acid binding; P:mitotic spindle organization; ; F:zinc ion binding		no IPS match	no IPS match	no IPS match	no IPS match	no IPS match
TSAP.R2.esd	sjchgc01391 protein	495	9	9.39111E-6	56.111111111111114%	4	F:binding; F:peptidyl-prolyl cis-trans isomerase activity; P:protein folding; F:isomerase activity		no IPS match	no IPS match	no IPS match	no IPS match	no IPS match
TSAO.R88.esd	---NA---	437	0			0			no IPS match	no IPS match	no IPS match	no IPS match	no IPS match
TSAS.R83.esd	---NA---	462	0			0			no IPS match	no IPS match	no IPS match	no IPS match	no IPS match
TSCH.R41.esd	pelota	367	20	7.84438E-24	48.2%	3	P:organelle organization; P:meiosis; P:developmental process		SignalP (SIGNALP)	SignalP (SIGNALP)	SignalP (SIGNALP)	SignalP (SIGNALP)	SignalP (SIGNALP)
TSCB.R51.esd	serine threonine-protein phosphatase 2a regulatory subunit b	367	20	5.97843E-40	75.8%	5	F:phosphatase activator activity; P:reproduction; P:embryonic development ending in birth or egg hatching; P:positive regulation of growth rate; P:nematode larval development		no IPS match	no IPS match	no IPS match	no IPS match	no IPS match
TSAB.R57.esd	transport protein sec23	343	20	3.65141E-5	85.3%	23	P:ER to Golgi vesicle-mediated transport; P:intracellular protein transport; C:COPII vesicle coat; P:Golgi organization; P:vesicle-mediated transport; C:smooth endoplasmic reticulum membrane; C:membrane; C:perinuclear region of cytoplasm; P:negative regulation of dendrite morphogenesis; C:endoplasmic reticulum; C:ER to Golgi transport vesicle; P:protein transport; C:Golgi membrane; C:Golgi stack;…		SignalP (SIGNALP)	SignalP (SIGNALP)	SignalP (SIGNALP)	SignalP (SIGNALP)	SignalP (SIGNALP)
TSCB.R67.esd	---NA---	231	0			0			SignalP (SIGNALP)	SignalP (SIGNALP)	SignalP (SIGNALP)	SignalP (SIGNALP)	SignalP (SIGNALP)
TSAZ.R57.esd	---NA---	455	0			0			SignalP (SIGNALP)	SignalP (SIGNALP)	SignalP (SIGNALP)	SignalP (SIGNALP)	SignalP (SIGNALP)
TSBO.R49.esd	---NA---	317	0			0			no IPS match	no IPS match	no IPS match	no IPS match	no IPS match
TSAR.R75.esd	kinesin family member 2c	338	20	2.00895E-16	90.75%	10	C:cytoplasm; P:microtubule-based movement; C:microtubule associated complex; P:meiosis; F:protein binding; F:ATP binding; C:nucleus; P:establishment or maintenance of microtubule cytoskeleton polarity; F:microtubule motor activity; C:microtubule		no IPS match	no IPS match	no IPS match	no IPS match	no IPS match
TSBN.R12.esd	---NA---	370	0			0			no IPS match	no IPS match	no IPS match	no IPS match	no IPS match
TSAM.R57.esd	---NA---	272	0			0			no IPS match	no IPS match	no IPS match	no IPS match	no IPS match
TSBN.R63.esd	---NA---	102	0			0			no IPS match	no IPS match	no IPS match	no IPS match	no IPS match
TSAC.R53.esd	sjchgc08054 protein	369	1	8.98122E-4	56.0%	0			no IPS match	no IPS match	no IPS match	no IPS match	no IPS match
TSBV.R92.esd	deleted in oral cancer 1 cdk2-associated	412	20	7.13994E-22	80.35%	0			no IPS match	no IPS match	no IPS match	no IPS match	no IPS match
TSBV.R21.esd	---NA---	334	0			0			SignalP (SIGNALP)	SignalP (SIGNALP)	SignalP (SIGNALP)	SignalP (SIGNALP)	SignalP (SIGNALP)
TSBR.R43.esd	---NA---	506	0			0			no IPS match	no IPS match	no IPS match	no IPS match	no IPS match
TSAG.R17.esd	thioredoxin	336	20	9.35362E-6	56.7%	7	P:cell redox homeostasis; F:electron carrier activity; P:glycerol ether metabolic process; P:electron transport chain; F:protein disulfide oxidoreductase activity; C:C; P:transport		no IPS match	no IPS match	no IPS match	no IPS match	no IPS match
TSCA.R22.esd	---NA---	533	0			0			SignalP (SIGNALP)	SignalP (SIGNALP)	SignalP (SIGNALP)	SignalP (SIGNALP)	SignalP (SIGNALP)
TSBZ.R96.esd	---NA---	531	0			0			no IPS match	no IPS match	no IPS match	no IPS match	no IPS match
TSCE.R5.esd	hypothetical protein [Schistosoma mansoni]	469	1	2.18289E-10	57.0%	0			no IPS match	no IPS match	no IPS match	no IPS match	no IPS match
TSBR.R44.esd	---NA---	533	0			0			no IPS match	no IPS match	no IPS match	no IPS match	no IPS match
TSBF.R88.esd	coatomer subunit zeta-1	375	20	1.47712E-18	57.75%	3	P:intracellular protein transport; C:cis-Golgi network; C:COPI vesicle coat		IPR011012; PTHR11043 (PANTHER), PF01217 (PFAM)	IPR011012; PTHR11043 (PANTHER), PF01217 (PFAM)	IPR011012; PTHR11043 (PANTHER), PF01217 (PFAM)	IPR011012; PTHR11043 (PANTHER), PF01217 (PFAM)	IPR011012; PTHR11043 (PANTHER), PF01217 (PFAM)
TSBF.R5.esd	---NA---	205	0			0			no IPS match	no IPS match	no IPS match	no IPS match	no IPS match
TSAV.R81.esd	---NA---	326	0			0			SignalP (SIGNALP)	SignalP (SIGNALP)	SignalP (SIGNALP)	SignalP (SIGNALP)	SignalP (SIGNALP)
TSAR.R80.esd	heavy metal transport detoxification -containing protein	400	20	6.81037E-12	66.2%	2	F:metal ion binding; P:metal ion transport		SignalP (SIGNALP)	SignalP (SIGNALP)	SignalP (SIGNALP)	SignalP (SIGNALP)	SignalP (SIGNALP)
TSBA.R30.esd	---NA---	166	0			0			no IPS match	no IPS match	no IPS match	no IPS match	no IPS match
TSAU.R30.esd	---NA---	352	0			0			no IPS match	no IPS match	no IPS match	no IPS match	no IPS match
TSAJ.R32.esd	---NA---	502	0			0			no IPS match	no IPS match	no IPS match	no IPS match	no IPS match
TSAV.R6.esd	---NA---	175	0			0			no IPS match	no IPS match	no IPS match	no IPS match	no IPS match
TSAI.R4.esd	---NA---	371	0			0			SignalP (SIGNALP)	SignalP (SIGNALP)	SignalP (SIGNALP)	SignalP (SIGNALP)	SignalP (SIGNALP)
TSBL.R26.esd	signal transduction protein lnk-realted	477	20	1.10346E-14	77.8%	3	F:protein binding; F:signal transducer activity;		SignalP (SIGNALP)	SignalP (SIGNALP)	SignalP (SIGNALP)	SignalP (SIGNALP)	SignalP (SIGNALP)
TSCC.R47.esd	protein disulfide isomerase	453	20	1.70636E-23	64.25%	10	P:body morphogenesis; P:nematode larval development; P:gastrulation with mouth forming first; P:cell redox homeostasis; P:positive regulation of locomotion; P:positive regulation of growth rate; F:protein-glutamine gamma-glutamyltransferase activity; P:embryonic development ending in birth or egg hatching; F:protein disulfide isomerase activity; C:endoplasmic reticulum	EC:2.3.2.13; EC:5.3.4.1	SignalP (SIGNALP)	SignalP (SIGNALP)	SignalP (SIGNALP)	SignalP (SIGNALP)	SignalP (SIGNALP)
TSAW.R72.esd	ras-related protein rab-10	491	20	1.65381E-42	84.0%	8	P:small GTPase mediated signal transduction; C:intracellular; P:regulation of transcription, DNA-dependent; F:ATP binding; F:GTPase activity; F:transcription factor binding; P:protein transport; F:GTP binding	EC:3.6.5.1; EC:3.6.5.2; EC:3.6.5.3; EC:3.6.5.4	no IPS match	no IPS match	no IPS match	no IPS match	no IPS match
TSBN.R78.esd	---NA---	100	0			0			no IPS match	no IPS match	no IPS match	no IPS match	no IPS match
TSBY.R37.esd	---NA---	326	0			0			SignalP (SIGNALP)	SignalP (SIGNALP)	SignalP (SIGNALP)	SignalP (SIGNALP)	SignalP (SIGNALP)
TSBY.R83.esd	peptide (allatostatin somatostatin)-like receptor	512	3	9.89374E-12	64.0%	2	C:integral to membrane; P:G-protein coupled receptor protein signaling pathway		no IPS match	no IPS match	no IPS match	no IPS match	no IPS match
TSCE.R89.esd	---NA---	410	0			0			no IPS match	no IPS match	no IPS match	no IPS match	no IPS match
TSAT.R56.esd	---NA---	540	0			0			no IPS match	no IPS match	no IPS match	no IPS match	no IPS match
TSBC.R48.esd	---NA---	426	0			0			no IPS match	no IPS match	no IPS match	no IPS match	no IPS match
TSBD.R89.esd	---NA---	121	0			0			no IPS match	no IPS match	no IPS match	no IPS match	no IPS match
TSBU.R90.esd	---NA---	423	0			0			no IPS match	no IPS match	no IPS match	no IPS match	no IPS match
TSAF.R38.esd	---NA---	516	0			0			no IPS match	no IPS match	no IPS match	no IPS match	no IPS match
TSBA.R69.esd	---NA---	393	0			0			no IPS match	no IPS match	no IPS match	no IPS match	no IPS match
TSBB.R63.esd	---NA---	211	0			0			no IPS match	no IPS match	no IPS match	no IPS match	no IPS match
TSBG.R66.esd	cytochrome b5 reductase 3	310	20	3.29856E-27	73.7%	11	F:cytochrome-b5 reductase activity; C:mitochondrial membrane; P:oxidation reduction; P:unsaturated fatty acid biosynthetic process; P:fatty acid elongation; F:FAD binding; P:blood circulation; P:cholesterol biosynthetic process; P:drug metabolic process; C:endoplasmic reticulum; C:hemoglobin complex	EC:1.6.2.2	no IPS match	no IPS match	no IPS match	no IPS match	no IPS match
TSAK.R49.esd	---NA---	494	0			0			SignalP (SIGNALP)	SignalP (SIGNALP)	SignalP (SIGNALP)	SignalP (SIGNALP)	SignalP (SIGNALP)
TSAX.R76.esd	---NA---	109	0			0			no IPS match	no IPS match	no IPS match	no IPS match	no IPS match
TSAP.R22.esd	---NA---	526	0			0			SignalP (SIGNALP)	SignalP (SIGNALP)	SignalP (SIGNALP)	SignalP (SIGNALP)	SignalP (SIGNALP)
TSCF.R43.esd	---NA---	547	0			0			no IPS match	no IPS match	no IPS match	no IPS match	no IPS match
TSAS.R71.esd	---NA---	115	0			0			no IPS match	no IPS match	no IPS match	no IPS match	no IPS match
TSAI.R53.esd	---NA---	334	0			0			no IPS match	no IPS match	no IPS match	no IPS match	no IPS match
TSBN.R59.esd	---NA---	196	0			0			no IPS match	no IPS match	no IPS match	no IPS match	no IPS match
TSBC.R12.esd	copine viii	465	20	3.36716E-27	55.05%	3	F:F; P:P; C:C		no IPS match	no IPS match	no IPS match	no IPS match	no IPS match
TSBH.R30.esd	---NA---	170	0			0			SignalP (SIGNALP)	SignalP (SIGNALP)	SignalP (SIGNALP)	SignalP (SIGNALP)	SignalP (SIGNALP)
TSAI.R62.esd	---NA---	301	0			0			no IPS match	no IPS match	no IPS match	no IPS match	no IPS match
TSBZ.R32.esd	---NA---	374	0			0			no IPS match	no IPS match	no IPS match	no IPS match	no IPS match
TSAQ.R70.esd	---NA---	507	0			0			no IPS match	no IPS match	no IPS match	no IPS match	no IPS match
TSAL.R13.esd	---NA---	156	0			0			no IPS match	no IPS match	no IPS match	no IPS match	no IPS match
TSAR.R77.esd	---NA---	426	0			0			no IPS match	no IPS match	no IPS match	no IPS match	no IPS match
TSBQ.R61.esd	TGTP1 [Taenia solium]	237	1	1.90427E-6	95.0%	6	C:integral to membrane; F:substrate-specific transmembrane transporter activity; C:membrane; P:transmembrane transport; F:transporter activity; P:transport		no IPS match	no IPS match	no IPS match	no IPS match	no IPS match
TSCE.R1.esd	---NA---	531	0			0			no IPS match	no IPS match	no IPS match	no IPS match	no IPS match
TSCC.R72.esd	---NA---	496	0			0			no IPS match	no IPS match	no IPS match	no IPS match	no IPS match
TSBR.R35.esd	---NA---	567	0			0			no IPS match	no IPS match	no IPS match	no IPS match	no IPS match
TSBJ.R74.esd	---NA---	428	0			0			no IPS match	no IPS match	no IPS match	no IPS match	no IPS match
TSBP.R20.esd	phosphate cytidylyltransferase ethanolamine	478	20	2.7931E-34	70.6%	2	P:phosphatidylethanolamine biosynthetic process; F:ethanolamine-phosphate cytidylyltransferase activity	EC:2.7.7.14	SignalP (SIGNALP)	SignalP (SIGNALP)	SignalP (SIGNALP)	SignalP (SIGNALP)	SignalP (SIGNALP)
TSAC.R56.esd	---NA---	112	0			0			no IPS match	no IPS match	no IPS match	no IPS match	no IPS match
TSBV.R51.esd	yip1 domain member 6	373	20	2.50932E-14	75.7%	3	C:nucleolus; C:membrane; C:endoplasmic reticulum		no IPS match	no IPS match	no IPS match	no IPS match	no IPS match
TSBQ.R74.esd	---NA---	331	0			0			no IPS match	no IPS match	no IPS match	no IPS match	no IPS match
TSBT.R18.esd	serine threonine protein phosphatase ppe1	189	20	2.35789E-12	87.7%	10	P:protein amino acid dephosphorylation; C:cytosol; P:regulation of cell shape; C:nuclear chromatin; F:manganese ion binding; F:protein binding; P:regulation of chromosome segregation; F:phosphoprotein phosphatase activity; F:iron ion binding; P:regulation of mitotic cell cycle	EC:3.1.3.16	no IPS match	no IPS match	no IPS match	no IPS match	no IPS match
TSBN.R58.esd	mitochondrial ribosomal protein l45	236	20	2.04153E-8	71.4%	3	F:P-P-bond-hydrolysis-driven protein transmembrane transporter activity; C:mitochondrial inner membrane presequence translocase complex; P:intracellular protein transport		no IPS match	no IPS match	no IPS match	no IPS match	no IPS match
TSBI.R52.esd	---NA---	202	0			0			no IPS match	no IPS match	no IPS match	no IPS match	no IPS match
TSAD.R9.esd	---NA---	530	0			0			SignalP (SIGNALP)	SignalP (SIGNALP)	SignalP (SIGNALP)	SignalP (SIGNALP)	SignalP (SIGNALP)
TSBJ.R78.esd	---NA---	119	0			0			no IPS match	no IPS match	no IPS match	no IPS match	no IPS match
TSBK.R26.esd	ribose-5-phosphate isomerase	473	20	1.35485E-28	69.35%	1	F:isomerase activity		no IPS match	no IPS match	no IPS match	no IPS match	no IPS match
TSAU.R66.esd	rna-binding region ( rrm) containing 3	398	11	2.7828E-5	67.36363636363636%	3	C:plastid; F:nucleic acid binding; F:nucleotide binding		IPR006891; SignalP (SIGNALP)	IPR006891; SignalP (SIGNALP)	IPR006891; SignalP (SIGNALP)	IPR006891; SignalP (SIGNALP)	IPR006891; SignalP (SIGNALP)
TSCD.R37.esd	amyloid beta a4 protein	324	20	4.86618E-10	60.0%	40	C:cytoplasmic vesicle; F:peptidase activator activity; P:neuromuscular process controlling balance; P:ionotropic glutamate receptor signaling pathway; P:regulation of epidermal growth factor receptor activity; P:regulation of synapse structure and activity; P:dendrite development; C:neuromuscular junction; P:G2 phase of mitotic cell cycle; F:metal ion binding; C:ciliary rootlet; P:regulation of m…		SignalP (SIGNALP)	SignalP (SIGNALP)	SignalP (SIGNALP)	SignalP (SIGNALP)	SignalP (SIGNALP)
TSAH.R78.esd	GL23535 [Drosophila persimilis]	433	1	6.73236E-4	47.0%	1	F:protein binding		IPR004000; G3DSA:3.30.420.40 (GENE3D), PTHR11937:SF46 (PANTHER), SSF53067 (SUPERFAMILY)	IPR004000; G3DSA:3.30.420.40 (GENE3D), PTHR11937:SF46 (PANTHER), SSF53067 (SUPERFAMILY)	IPR004000; G3DSA:3.30.420.40 (GENE3D), PTHR11937:SF46 (PANTHER), SSF53067 (SUPERFAMILY)	IPR004000; G3DSA:3.30.420.40 (GENE3D), PTHR11937:SF46 (PANTHER), SSF53067 (SUPERFAMILY)	IPR004000; G3DSA:3.30.420.40 (GENE3D), PTHR11937:SF46 (PANTHER), SSF53067 (SUPERFAMILY)
TSAW.R54.esd	---NA---	306	0			0			no IPS match	no IPS match	no IPS match	no IPS match	no IPS match
TSBU.R19.esd	acyl-coenzyme a binding domain containing 3	464	20	2.11847E-29	68.45%	4	F:protein binding; C:intracellular membrane-bounded organelle; C:cytoplasmic part; C:membrane		no IPS match	no IPS match	no IPS match	no IPS match	no IPS match
TSAL.R42.esd	---NA---	100	0			0			SignalP (SIGNALP)	SignalP (SIGNALP)	SignalP (SIGNALP)	SignalP (SIGNALP)	SignalP (SIGNALP)
TSBY.R9.esd	sjchgc04646 protein	415	3	1.87542E-14	69.33333333333333%	0			no IPS match	no IPS match	no IPS match	no IPS match	no IPS match
TSBS.R25.esd	---NA---	370	0			0			no IPS match	no IPS match	no IPS match	no IPS match	no IPS match
TSAQ.R8.esd	---NA---	492	0			0			no IPS match	no IPS match	no IPS match	no IPS match	no IPS match
TSAS.R34.esd	ran binding protein 9-related	518	1	2.65656E-4	76.0%	0			no IPS match	no IPS match	no IPS match	no IPS match	no IPS match
TSBR.R82.esd	---NA---	538	0			0			no IPS match	no IPS match	no IPS match	no IPS match	no IPS match
TSBE.R85.esd	---NA---	496	0			0			no IPS match	no IPS match	no IPS match	no IPS match	no IPS match
TSAT.R13.esd	---NA---	372	0			0			SignalP (SIGNALP)	SignalP (SIGNALP)	SignalP (SIGNALP)	SignalP (SIGNALP)	SignalP (SIGNALP)
TSBT.R28.esd	---NA---	174	0			0			no IPS match	no IPS match	no IPS match	no IPS match	no IPS match
TSBC.R81.esd	resistance to inhibitors of cholinesterase 8 homolog a	467	13	7.53613E-11	68.84615384615384%	11	P:protein stabilization; P:asymmetric cell division; P:establishment of mitotic spindle localization; F:guanyl-nucleotide exchange factor activity; P:gastrulation involving germ band extension; C:cytoplasm; P:asymmetric protein localization; P:establishment or maintenance of cell polarity; C:cytosol; F:G-protein alpha-subunit binding; F:binding		no IPS match	no IPS match	no IPS match	no IPS match	no IPS match
TSBJ.R36.esd	---NA---	394	0			0			SignalP (SIGNALP)	SignalP (SIGNALP)	SignalP (SIGNALP)	SignalP (SIGNALP)	SignalP (SIGNALP)
TSBJ.R43.esd	---NA---	479	0			0			no IPS match	no IPS match	no IPS match	no IPS match	no IPS match
TSBI.R5.esd	---NA---	387	0			0			SignalP (SIGNALP)	SignalP (SIGNALP)	SignalP (SIGNALP)	SignalP (SIGNALP)	SignalP (SIGNALP)
TSBM.R84.esd	---NA---	543	0			0			no IPS match	no IPS match	no IPS match	no IPS match	no IPS match
TSAQ.R65.esd	ankyrin repeat and socs box protein 13 (asb-13)	464	20	2.96982E-15	54.5%	6	F:F; ; P:P; P:modification-dependent protein catabolic process; C:C; P:ubiquitin-dependent protein catabolic process		no IPS match	no IPS match	no IPS match	no IPS match	no IPS match
TSAJ.R91.esd	mitochondrial 39s ribosomal protein l27 (mrp-l27)	496	2	1.59817E-13	76.5%	4	F:structural constituent of ribosome; P:translation; C:ribosome; C:intracellular		no IPS match	no IPS match	no IPS match	no IPS match	no IPS match
TSBJ.R64.esd	---NA---	119	0			0			no IPS match	no IPS match	no IPS match	no IPS match	no IPS match
TSBT.R40.esd	---NA---	105	0			0			no IPS match	no IPS match	no IPS match	no IPS match	no IPS match
TSAP.R63.esd	cell division cycle 40 homolog	318	20	1.27826E-20	46.8%	1	P:RNA splicing		no IPS match	no IPS match	no IPS match	no IPS match	no IPS match
TSBI.R2.esd	---NA---	437	0			0			no IPS match	no IPS match	no IPS match	no IPS match	no IPS match
TSBH.R55.esd	---NA---	301	0			0			no IPS match	no IPS match	no IPS match	no IPS match	no IPS match
TSBR.R16.esd	---NA---	408	0			0			no IPS match	no IPS match	no IPS match	no IPS match	no IPS match
TSCD.R49.esd	actin binding 1b	455	20	2.08105E-29	69.0%	1	F:protein binding		no IPS match	no IPS match	no IPS match	no IPS match	no IPS match
TSBG.R40.esd	---NA---	128	0			0			no IPS match	no IPS match	no IPS match	no IPS match	no IPS match
TSBP.R3.esd	---NA---	335	0			0			PTHR10223 (PANTHER)	PTHR10223 (PANTHER)	PTHR10223 (PANTHER)	PTHR10223 (PANTHER)	PTHR10223 (PANTHER)
TSBX.R72.esd	---NA---	479	0			0			SignalP (SIGNALP)	SignalP (SIGNALP)	SignalP (SIGNALP)	SignalP (SIGNALP)	SignalP (SIGNALP)
TSCH.R90.esd	peptidylprolyl isomerase-like 4	475	20	6.52742E-23	54.3%	7	F:RNA binding; F:nucleic acid binding; F:peptidyl-prolyl cis-trans isomerase activity; P:protein folding; F:nucleotide binding; C:nucleus; F:isomerase activity		SignalP (SIGNALP)	SignalP (SIGNALP)	SignalP (SIGNALP)	SignalP (SIGNALP)	SignalP (SIGNALP)
TSBV.R13.esd	---NA---	296	0			0			no IPS match	no IPS match	no IPS match	no IPS match	no IPS match
TSBK.R28.esd	---NA---	245	0			0			SignalP (SIGNALP)	SignalP (SIGNALP)	SignalP (SIGNALP)	SignalP (SIGNALP)	SignalP (SIGNALP)
TSAB.R53.esd	---NA---	475	0			0			no IPS match	no IPS match	no IPS match	no IPS match	no IPS match
TSCE.R96.esd	---NA---	365	0			0			no IPS match	no IPS match	no IPS match	no IPS match	no IPS match
TSAE.R92.esd	pelota	356	20	4.51343E-32	67.9%	12	P:translation; P:meiotic nuclear envelope disassembly; P:meiotic spindle organization; P:compound eye morphogenesis; P:female germ-line stem cell division; P:spermatocyte division; P:mitosis; P:spindle assembly involved in male meiosis I; P:meiotic G2/MI transition; C:cytoplasm; C:nucleus; P:germ-line stem cell maintenance	EC:3.6.5.3	no IPS match	no IPS match	no IPS match	no IPS match	no IPS match
TSBJ.R51.esd	---NA---	177	0			0			no IPS match	no IPS match	no IPS match	no IPS match	no IPS match
TSBL.R11.esd	---NA---	451	0			0			no IPS match	no IPS match	no IPS match	no IPS match	no IPS match
TSCC.R89.esd	---NA---	227	0			0			no IPS match	no IPS match	no IPS match	no IPS match	no IPS match
TSBR.R2.esd	transmembrane 9 superfamily protein member 4	540	4	6.14229E-13	53.5%	0			no IPS match	no IPS match	no IPS match	no IPS match	no IPS match
TSBI.R23.esd	---NA---	227	0			0			SignalP (SIGNALP)	SignalP (SIGNALP)	SignalP (SIGNALP)	SignalP (SIGNALP)	SignalP (SIGNALP)
TSBK.R87.esd	---NA---	466	0			0			no IPS match	no IPS match	no IPS match	no IPS match	no IPS match
TSBH.R75.esd	serine threonine-protein phosphatase pp1	362	20	3.32331E-19	62.05%	1	F:hydrolase activity		IPR006186; G3DSA:3.60.21.10 (GENE3D), PTHR11668:SF19 (PANTHER), SSF56300 (SUPERFAMILY)	IPR006186; G3DSA:3.60.21.10 (GENE3D), PTHR11668:SF19 (PANTHER), SSF56300 (SUPERFAMILY)	IPR006186; G3DSA:3.60.21.10 (GENE3D), PTHR11668:SF19 (PANTHER), SSF56300 (SUPERFAMILY)	IPR006186; G3DSA:3.60.21.10 (GENE3D), PTHR11668:SF19 (PANTHER), SSF56300 (SUPERFAMILY)	IPR006186; G3DSA:3.60.21.10 (GENE3D), PTHR11668:SF19 (PANTHER), SSF56300 (SUPERFAMILY)
TSBU.R43.esd	---NA---	338	0			0			no IPS match	no IPS match	no IPS match	no IPS match	no IPS match
TSCF.R20.esd	exonuclease domain containing 1	532	20	2.25483E-12	65.7%	1	F:binding		no IPS match	no IPS match	no IPS match	no IPS match	no IPS match
TSBW.R80.esd	tyrosine 3-monooxygenase tryptophan 5-monooxygenase activation epsilon polypeptide	476	20	5.13713E-20	71.1%	1	F:protein domain specific binding		IPR000308	IPR000309	IPR000310	IPR000311	IPR000312
TSBY.R16.esd	---NA---	476	0			0			no IPS match	no IPS match	no IPS match	no IPS match	no IPS match
TSBN.R18.esd	---NA---	275	0			0			SignalP (SIGNALP)	SignalP (SIGNALP)	SignalP (SIGNALP)	SignalP (SIGNALP)	SignalP (SIGNALP)
TSBL.R77.esd	---NA---	114	0			0			no IPS match	no IPS match	no IPS match	no IPS match	no IPS match
TSBY.R40.esd	---NA---	336	0			0			no IPS match	no IPS match	no IPS match	no IPS match	no IPS match
TSBM.R10.esd	---NA---	468	0			0			no IPS match	no IPS match	no IPS match	no IPS match	no IPS match
TSBQ.R23.esd	---NA---	508	0			0			no IPS match	no IPS match	no IPS match	no IPS match	no IPS match
TSAI.R2.esd	---NA---	537	0			0			no IPS match	no IPS match	no IPS match	no IPS match	no IPS match
TSAP.R16.esd	aconitase mitochondrial	362	20	2.38718E-9	71.5%	2	F:aconitate hydratase activity; P:tricarboxylic acid cycle	EC:4.2.1.0	IPR006248; IPR015937	IPR006248; IPR015938	IPR006248; IPR015939	IPR006248; IPR015940	IPR006248; IPR015941
TSBP.R66.esd	---NA---	483	0			0			no IPS match	no IPS match	no IPS match	no IPS match	no IPS match
TSAC.R2.esd	dna-directed rna polymerase ii subunit j	477	20	4.74313E-28	85.1%	7	F:GTPase activator activity; F:DNA-directed RNA polymerase activity; P:regulation of small GTPase mediated signal transduction; F:DNA binding; F:protein dimerization activity; P:transcription; C:nucleus	EC:2.7.7.6	IPR009025; G3DSA:3.30.1360.10 (GENE3D), PTHR13946 (PANTHER), PTHR13946:SF16 (PANTHER)	IPR009025; G3DSA:3.30.1360.10 (GENE3D), PTHR13946 (PANTHER), PTHR13946:SF16 (PANTHER)	IPR009025; G3DSA:3.30.1360.10 (GENE3D), PTHR13946 (PANTHER), PTHR13946:SF16 (PANTHER)	IPR009025; G3DSA:3.30.1360.10 (GENE3D), PTHR13946 (PANTHER), PTHR13946:SF16 (PANTHER)	IPR009025; G3DSA:3.30.1360.10 (GENE3D), PTHR13946 (PANTHER), PTHR13946:SF16 (PANTHER)
TSAN.R50.esd	---NA---	302	0			0			SignalP (SIGNALP)	SignalP (SIGNALP)	SignalP (SIGNALP)	SignalP (SIGNALP)	SignalP (SIGNALP)
TSBF.R69.esd	microspherule protein 1	464	20	2.4405E-13	49.2%	0			no IPS match	no IPS match	no IPS match	no IPS match	no IPS match
TSBA.R22.esd	---NA---	514	0			0			no IPS match	no IPS match	no IPS match	no IPS match	no IPS match
TSBG.R13.esd	---NA---	156	0			0			SignalP (SIGNALP)	SignalP (SIGNALP)	SignalP (SIGNALP)	SignalP (SIGNALP)	SignalP (SIGNALP)
TSAF.R24.esd	---NA---	530	0			0			no IPS match	no IPS match	no IPS match	no IPS match	no IPS match
TSAU.R67.esd	---NA---	399	0			0			no IPS match	no IPS match	no IPS match	no IPS match	no IPS match
TSBQ.R77.esd	---NA---	363	0			0			no IPS match	no IPS match	no IPS match	no IPS match	no IPS match
TSBP.R95.esd	---NA---	270	0			0			SignalP (SIGNALP)	SignalP (SIGNALP)	SignalP (SIGNALP)	SignalP (SIGNALP)	SignalP (SIGNALP)
TSBY.R45.esd	phosphoglucomutase 1	511	20	6.83576E-21	65.0%	6	P:carbohydrate metabolic process; P:response to radiation; P:cellular calcium ion homeostasis; F:phosphoglucomutase activity; C:cytosol; C:plastid	EC:5.4.2.2	no IPS match	no IPS match	no IPS match	no IPS match	no IPS match
TSBH.R40.esd	---NA---	210	0			0			no IPS match	no IPS match	no IPS match	no IPS match	no IPS match
TSAX.R36.esd	---NA---	379	0			0			no IPS match	no IPS match	no IPS match	no IPS match	no IPS match
TSAS.R13.esd	---NA---	519	0			0			SignalP (SIGNALP)	SignalP (SIGNALP)	SignalP (SIGNALP)	SignalP (SIGNALP)	SignalP (SIGNALP)
TSAO.R6.esd	h+ lysosomal v0 subunit d1	350	20	2.25377E-31	80.85%	9	F:hydrogen-exporting ATPase activity, phosphorylative mechanism; C:vacuolar proton-transporting V-type ATPase complex; P:ATP synthesis coupled proton transport; C:synaptic vesicle; C:proton-transporting V-type ATPase, V0 domain; F:protein complex binding; C:synaptosome; C:apical plasma membrane; C:axon terminus	EC:3.6.3.6	no IPS match	no IPS match	no IPS match	no IPS match	no IPS match
TSAI.R14.esd	---NA---	297	0			0			no IPS match	no IPS match	no IPS match	no IPS match	no IPS match
TSAB.R11.esd	drug efflux system protein	553	20	1.70477E-85	98.25%	5	P:tetracycline transport; C:plasma membrane; C:integral to membrane; P:response to antibiotic; F:tetracycline:hydrogen antiporter activity		no IPS match	no IPS match	no IPS match	no IPS match	no IPS match
TSBW.R15.esd	---NA---	106	0			0			no IPS match	no IPS match	no IPS match	no IPS match	no IPS match
TSBE.R18.esd	---NA---	242	0			0			no IPS match	no IPS match	no IPS match	no IPS match	no IPS match
TSBG.R83.esd	---NA---	388	0			0			no IPS match	no IPS match	no IPS match	no IPS match	no IPS match
TSBR.R54.esd	uncoordinated family member (unc-22)	312	13	1.21667E-8	66.46153846153847%	11	P:tRNA aminoacylation for protein translation; F:protein serine/threonine kinase activity; P:protein amino acid phosphorylation; F:nucleotide binding; C:cytoplasm; P:translation; F:ATP binding; F:protein tyrosine kinase activity; F:aminoacyl-tRNA ligase activity; P:locomotion; C:A band		SignalP (SIGNALP)	SignalP (SIGNALP)	SignalP (SIGNALP)	SignalP (SIGNALP)	SignalP (SIGNALP)
TSAY.R83.esd	b-cell receptor-associated protein	352	20	3.04837E-12	60.1%	4	F:receptor activity; C:integral to membrane; C:endoplasmic reticulum; P:intracellular protein transport		no IPS match	no IPS match	no IPS match	no IPS match	no IPS match
TSBH.R47.esd	---NA---	434	0			0			no IPS match	no IPS match	no IPS match	no IPS match	no IPS match
TSAK.R2.esd	---NA---	334	0			0			SignalP (SIGNALP)	SignalP (SIGNALP)	SignalP (SIGNALP)	SignalP (SIGNALP)	SignalP (SIGNALP)
TSBL.R46.esd	---NA---	240	0			0			SignalP (SIGNALP)	SignalP (SIGNALP)	SignalP (SIGNALP)	SignalP (SIGNALP)	SignalP (SIGNALP)
TSAA.R14.esd	14-3-3 protein	367	20	7.80808E-40	86.85%	4	F:monooxygenase activity; C:cytoplasm; F:protein phosphorylated amino acid binding; F:protein domain specific binding		SignalP (SIGNALP)	SignalP (SIGNALP)	SignalP (SIGNALP)	SignalP (SIGNALP)	SignalP (SIGNALP)
TSBE.R90.esd	---NA---	441	0			0			SignalP (SIGNALP)	SignalP (SIGNALP)	SignalP (SIGNALP)	SignalP (SIGNALP)	SignalP (SIGNALP)
TSAQ.R76.esd	---NA---	113	0			0			no IPS match	no IPS match	no IPS match	no IPS match	no IPS match
TSAV.R33.esd	eukaryotic translation initiation factor 5b (eif-5b) (translation initiation factor if-2)	536	20	2.87587E-47	77.1%	4	F:protein binding; P:regulation of translational initiation; F:translation initiation factor activity; F:nucleotide binding		no IPS match	no IPS match	no IPS match	no IPS match	no IPS match
TSAK.R13.esd	---NA---	363	0			0			no IPS match	no IPS match	no IPS match	no IPS match	no IPS match
TSAS.R81.esd	---NA---	363	0			0			SignalP (SIGNALP)	SignalP (SIGNALP)	SignalP (SIGNALP)	SignalP (SIGNALP)	SignalP (SIGNALP)
TSAH.R47.esd	---NA---	477	0			0			SignalP (SIGNALP)	SignalP (SIGNALP)	SignalP (SIGNALP)	SignalP (SIGNALP)	SignalP (SIGNALP)
TSCG.R36.esd	atp synthase alpha subunit mitochondrial	482	20	2.6993E-21	87.1%	10	F:hydrogen-exporting ATPase activity, phosphorylative mechanism; F:hydrogen ion transporting ATP synthase activity, rotational mechanism; C:mitochondrial proton-transporting ATP synthase complex, catalytic core F(1); P:ATP synthesis coupled proton transport; P:growth; P:spermatid development; P:phagocytosis, engulfment; F:ATP binding; F:proton-transporting ATPase activity, rotational mechanism; C…	EC:3.6.3.6; EC:3.6.3.14	SignalP (SIGNALP)	SignalP (SIGNALP)	SignalP (SIGNALP)	SignalP (SIGNALP)	SignalP (SIGNALP)
TSBY.R76.esd	---NA---	165	0			0			no IPS match	no IPS match	no IPS match	no IPS match	no IPS match
TSBC.R23.esd	ferredoxin 1	516	20	1.60795E-9	72.1%	3	F:metal ion binding; F:iron-sulfur cluster binding; F:electron carrier activity		IPR001041; IPR001055; IPR012675; PTHR23426 (PANTHER), PTHR23426:SF1 (PANTHER)	IPR001041; IPR001055; IPR012675; PTHR23426 (PANTHER), PTHR23426:SF1 (PANTHER)	IPR001041; IPR001055; IPR012675; PTHR23426 (PANTHER), PTHR23426:SF1 (PANTHER)	IPR001041; IPR001055; IPR012675; PTHR23426 (PANTHER), PTHR23426:SF1 (PANTHER)	IPR001041; IPR001055; IPR012675; PTHR23426 (PANTHER), PTHR23426:SF1 (PANTHER)
TSAG.R53.esd	hypothetical protein [Schistosoma mansoni]	222	2	2.36231E-12	78.0%	0			no IPS match	no IPS match	no IPS match	no IPS match	no IPS match
TSBI.R27.esd	---NA---	207	0			0			no IPS match	no IPS match	no IPS match	no IPS match	no IPS match
TSCF.R96.esd	---NA---	279	0			0			no IPS match	no IPS match	no IPS match	no IPS match	no IPS match
TSBB.R23.esd	beta-tubulin	416	20	3.39412E-40	85.8%	8	P:microtubule-based movement; C:protein complex; F:GTP binding; P:embryonic development ending in birth or egg hatching; P:protein polymerization; F:structural molecule activity; F:GTPase activity; C:microtubule	EC:3.6.5.1; EC:3.6.5.2; EC:3.6.5.3; EC:3.6.5.4	no IPS match	no IPS match	no IPS match	no IPS match	no IPS match
TSAW.R78.esd	---NA---	124	0			0			no IPS match	no IPS match	no IPS match	no IPS match	no IPS match
TSAD.R15.esd	platelet-activating factor isoform alpha subunit	414	20	2.13088E-34	45.85%	13	P:macromolecule localization; C:cytoskeletal part; P:nucleus localization; C:microtubule cytoskeleton; P:cell development; P:organelle organization; C:protein complex; P:cell cycle process; P:nervous system development; P:anatomical structure formation involved in morphogenesis; P:microtubule-based movement; P:oocyte differentiation; C:cytoplasmic part		no IPS match	no IPS match	no IPS match	no IPS match	no IPS match
TSAY.R79.esd	transmembrane protein 26	472	20	2.93024E-15	68.15%	1	C:integral to membrane		no IPS match	no IPS match	no IPS match	no IPS match	no IPS match
TSCA.R88.esd	dbl related	501	20	1.98467E-14	59.3%	5	; F:Rho guanyl-nucleotide exchange factor activity; P:regulation of Rho protein signal transduction; F:guanyl-nucleotide exchange factor activity; C:intracellular		no IPS match	no IPS match	no IPS match	no IPS match	no IPS match
TSBA.R5.esd	---NA---	505	0			0			no IPS match	no IPS match	no IPS match	no IPS match	no IPS match
TSBB.R76.esd	---NA---	110	0			0			no IPS match	no IPS match	no IPS match	no IPS match	no IPS match
TSAV.R24.esd	---NA---	480	0			0			no IPS match	no IPS match	no IPS match	no IPS match	no IPS match
TSBT.R88.esd	---NA---	359	0			0			no IPS match	no IPS match	no IPS match	no IPS match	no IPS match
TSAM.R37.esd	---NA---	284	0			0			no IPS match	no IPS match	no IPS match	no IPS match	no IPS match
TSAL.R57.esd	calponin-like protein	314	11	2.77898E-37	59.63636363636363%	2	P:actomyosin structure organization; F:actin binding		IPR000557; PTHR18959 (PANTHER), PTHR18959:SF4 (PANTHER)	IPR000557; PTHR18959 (PANTHER), PTHR18959:SF4 (PANTHER)	IPR000557; PTHR18959 (PANTHER), PTHR18959:SF4 (PANTHER)	IPR000557; PTHR18959 (PANTHER), PTHR18959:SF4 (PANTHER)	IPR000557; PTHR18959 (PANTHER), PTHR18959:SF4 (PANTHER)
TSAK.R30.esd	---NA---	203	0			0			no IPS match	no IPS match	no IPS match	no IPS match	no IPS match
TSBC.R5.esd	---NA---	367	0			0			SignalP (SIGNALP)	SignalP (SIGNALP)	SignalP (SIGNALP)	SignalP (SIGNALP)	SignalP (SIGNALP)
TSAZ.R63.esd	---NA---	310	0			0			SignalP (SIGNALP)	SignalP (SIGNALP)	SignalP (SIGNALP)	SignalP (SIGNALP)	SignalP (SIGNALP)
TSBO.R35.esd	---NA---	503	0			0			no IPS match	no IPS match	no IPS match	no IPS match	no IPS match
TSAF.R45.esd	gdp dissociation inhibitor 1	517	20	2.21784E-51	79.75%	12	F:hydrogen ion transporting ATP synthase activity, rotational mechanism; P:regulation of GTPase activity; P:small GTPase mediated signal transduction; P:ATP synthesis coupled proton transport; C:membrane fraction; F:protein binding; F:proton-transporting ATPase activity, rotational mechanism; F:GTPase activator activity; C:cytoplasm; F:Rab GDP-dissociation inhibitor activity; P:protein transport;…	EC:3.6.3.14	no IPS match	no IPS match	no IPS match	no IPS match	no IPS match
TSBQ.R4.esd	zinc finger protein	280	2	5.29131E-9	88.0%	3	F:zinc ion binding; F:nucleic acid binding; C:intracellular		SignalP (SIGNALP)	SignalP (SIGNALP)	SignalP (SIGNALP)	SignalP (SIGNALP)	SignalP (SIGNALP)
TSBA.R51.esd	---NA---	125	0			0			no IPS match	no IPS match	no IPS match	no IPS match	no IPS match
TSAH.R11.esd	---NA---	468	0			0			SignalP (SIGNALP)	SignalP (SIGNALP)	SignalP (SIGNALP)	SignalP (SIGNALP)	SignalP (SIGNALP)
TSBZ.R79.esd	---NA---	492	0			0			no IPS match	no IPS match	no IPS match	no IPS match	no IPS match
TSBO.R16.esd	---NA---	277	0			0			no IPS match	no IPS match	no IPS match	no IPS match	no IPS match
TSCB.R15.esd	---NA---	222	0			0			no IPS match	no IPS match	no IPS match	no IPS match	no IPS match
TSBK.R88.esd	---NA---	394	0			0			no IPS match	no IPS match	no IPS match	no IPS match	no IPS match
TSBG.R1.esd	---NA---	449	0			0			no IPS match	no IPS match	no IPS match	no IPS match	no IPS match
TSBR.R52.esd	---NA---	238	0			0			no IPS match	no IPS match	no IPS match	no IPS match	no IPS match
TSBD.R52.esd	actin-related protein 2 3 complex subunit 1a	215	20	5.29376E-9	60.15%	3	P:regulation of actin filament polymerization; F:actin binding; C:cytoskeleton		no IPS match	no IPS match	no IPS match	no IPS match	no IPS match
TSBU.R21.esd	casein kinase beta polypeptide	516	20	1.1007E-50	90.3%	7	F:identical protein binding; P:positive regulation of Wnt receptor signaling pathway; P:I-kappaB kinase/NF-kappaB cascade; F:protein domain specific binding; C:protein kinase CK2 complex; F:protein kinase CK2 regulator activity; F:protein serine/threonine kinase activity	EC:2.7.11.0	no IPS match	no IPS match	no IPS match	no IPS match	no IPS match
TSAV.R86.esd	synaptosomal-associated protein 25	508	20	1.30376E-16	62.65%	2	C:synaptosome; P:P		IPR020901	IPR020902	IPR020903	IPR020904	IPR020905
TSBB.R44.esd	haploid germ cell-specific nuclear protein kinase	498	20	3.64318E-21	55.75%	4	F:protein kinase activity; F:ATP binding; F:protein tyrosine kinase activity; P:protein amino acid phosphorylation		no IPS match	no IPS match	no IPS match	no IPS match	no IPS match
TSAZ.R75.esd	---NA---	414	0			0			no IPS match	no IPS match	no IPS match	no IPS match	no IPS match
TSCA.R55.esd	---NA---	386	0			0			no IPS match	no IPS match	no IPS match	no IPS match	no IPS match
TSAF.R26.esd	protein disulfide isomerase	313	19	7.38128E-6	57.1578947368421%	8	C:endoplasmic reticulum lumen; C:lipid particle; P:cell redox homeostasis; F:protein disulfide isomerase activity; C:endoplasmic reticulum; C:melanosome; F:protein binding; F:isomerase activity		no IPS match	no IPS match	no IPS match	no IPS match	no IPS match
TSCG.R33.esd	---NA---	468	0			0			SignalP (SIGNALP)	SignalP (SIGNALP)	SignalP (SIGNALP)	SignalP (SIGNALP)	SignalP (SIGNALP)
TSAJ.R93.esd	---NA---	302	0			0			no IPS match	no IPS match	no IPS match	no IPS match	no IPS match
TSBI.R83.esd	hypothetical protein [Schistosoma mansoni]	358	1	2.48006E-6	66.0%	0			no IPS match	no IPS match	no IPS match	no IPS match	no IPS match
TSBV.R2.esd	---NA---	466	0			0			no IPS match	no IPS match	no IPS match	no IPS match	no IPS match
TSAL.R85.esd	---NA---	452	0			0			no IPS match	no IPS match	no IPS match	no IPS match	no IPS match
TSBU.R68.esd	---NA---	296	0			0			no IPS match	no IPS match	no IPS match	no IPS match	no IPS match
TSAX.R89.esd	---NA---	107	0			0			SignalP (SIGNALP)	SignalP (SIGNALP)	SignalP (SIGNALP)	SignalP (SIGNALP)	SignalP (SIGNALP)
TSCC.R68.esd	---NA---	303	0			0			no IPS match	no IPS match	no IPS match	no IPS match	no IPS match
TSBB.R18.esd	---NA---	192	0			0			no IPS match	no IPS match	no IPS match	no IPS match	no IPS match
TSAR.R20.esd	---NA---	370	0			0			SignalP (SIGNALP)	SignalP (SIGNALP)	SignalP (SIGNALP)	SignalP (SIGNALP)	SignalP (SIGNALP)
TSAV.R61.esd	---NA---	396	0			0			no IPS match	no IPS match	no IPS match	no IPS match	no IPS match
TSBV.R42.esd	---NA---	269	0			0			G3DSA:1.20.5.500 (GENE3D), PTHR23407 (PANTHER), PTHR23407:SF2 (PANTHER)	G3DSA:1.20.5.500 (GENE3D), PTHR23407 (PANTHER), PTHR23407:SF2 (PANTHER)	G3DSA:1.20.5.500 (GENE3D), PTHR23407 (PANTHER), PTHR23407:SF2 (PANTHER)	G3DSA:1.20.5.500 (GENE3D), PTHR23407 (PANTHER), PTHR23407:SF2 (PANTHER)	G3DSA:1.20.5.500 (GENE3D), PTHR23407 (PANTHER), PTHR23407:SF2 (PANTHER)
TSAH.R45.esd	---NA---	513	0			0			no IPS match	no IPS match	no IPS match	no IPS match	no IPS match
TSAT.R84.esd	methionine adenosyltransferase alpha	536	20	1.16219E-64	85.35%	11	P:S-adenosylmethionine biosynthetic process; F:cobalt ion binding; P:one-carbon metabolic process; F:ADP binding; F:methionine adenosyltransferase activity; F:potassium ion binding; F:amino acid binding; F:ATP binding; F:magnesium ion binding; P:protein oligomerization; F:protein homodimerization activity	EC:2.5.1.6	no IPS match	no IPS match	no IPS match	no IPS match	no IPS match
TSBT.R50.esd	---NA---	457	0			0			no IPS match	no IPS match	no IPS match	no IPS match	no IPS match
TSBR.R27.esd	aldehyde dehydrogenase	390	20	7.12653E-14	80.05%	2	P:oxidation reduction; F:oxidoreductase activity		no IPS match	no IPS match	no IPS match	no IPS match	no IPS match
TSBG.R21.esd	---NA---	529	0			0			no IPS match	no IPS match	no IPS match	no IPS match	no IPS match
TSBK.R16.esd	---NA---	365	0			0			no IPS match	no IPS match	no IPS match	no IPS match	no IPS match
TSAK.R16.esd	---NA---	348	0			0			no IPS match	no IPS match	no IPS match	no IPS match	no IPS match
TSBM.R58.esd	---NA---	265	0			0			SignalP (SIGNALP)	SignalP (SIGNALP)	SignalP (SIGNALP)	SignalP (SIGNALP)	SignalP (SIGNALP)
TSBT.R35.esd	---NA---	487	0			0			SignalP (SIGNALP)	SignalP (SIGNALP)	SignalP (SIGNALP)	SignalP (SIGNALP)	SignalP (SIGNALP)
TSBV.R53.esd	ribosomal protein l27	196	6	1.47065E-6	79.66666666666667%	8	F:structural constituent of ribosome; P:translation; C:cytosolic ribosome; C:cytosolic large ribosomal subunit; C:ribonucleoprotein complex; P:ribosome biogenesis; C:ribosome; C:intracellular		SignalP (SIGNALP)	SignalP (SIGNALP)	SignalP (SIGNALP)	SignalP (SIGNALP)	SignalP (SIGNALP)
TSBY.R90.esd	---NA---	432	0			0			no IPS match	no IPS match	no IPS match	no IPS match	no IPS match
TSAU.R92.esd	---NA---	157	0			0			no IPS match	no IPS match	no IPS match	no IPS match	no IPS match
TSCD.R46.esd	hypothetical protein [Schistosoma mansoni]	452	1	3.59026E-5	66.0%	0			no IPS match	no IPS match	no IPS match	no IPS match	no IPS match
TSAK.R66.esd	cystatin b	434	20	8.77237E-12	56.9%	5	F:receptor activity; F:cysteine-type endopeptidase inhibitor activity; F:peptidase activity; F:endopeptidase inhibitor activity; C:intracellular		no IPS match	no IPS match	no IPS match	no IPS match	no IPS match
TSAQ.R40.esd	---NA---	374	0			0			no IPS match	no IPS match	no IPS match	no IPS match	no IPS match
TSBS.R32.esd	---NA---	455	0			0			no IPS match	no IPS match	no IPS match	no IPS match	no IPS match
TSBC.R52.esd	---NA---	102	0			0			SignalP (SIGNALP)	SignalP (SIGNALP)	SignalP (SIGNALP)	SignalP (SIGNALP)	SignalP (SIGNALP)
TSBC.R28.esd	---NA---	274	0			3	F:ATP binding; P:protein folding; F:unfolded protein binding		IPR002423; IPR012715; SignalP (SIGNALP)	IPR002423; IPR012715; SignalP (SIGNALP)	IPR002423; IPR012715; SignalP (SIGNALP)	IPR002423; IPR012715; SignalP (SIGNALP)	IPR002423; IPR012715; SignalP (SIGNALP)
TSAA.R59.esd	---NA---	382	0			0			SignalP (SIGNALP)	SignalP (SIGNALP)	SignalP (SIGNALP)	SignalP (SIGNALP)	SignalP (SIGNALP)
TSBW.R2.esd	eukaryotic translation initiation factor subunit 3 gamma	160	3	1.24394E-5	85.0%	0			no IPS match	no IPS match	no IPS match	no IPS match	no IPS match
TSAT.R89.esd	---NA---	273	0			0			no IPS match	no IPS match	no IPS match	no IPS match	no IPS match
TSAU.R46.esd	---NA---	282	0			0			SignalP (SIGNALP)	SignalP (SIGNALP)	SignalP (SIGNALP)	SignalP (SIGNALP)	SignalP (SIGNALP)
TSAJ.R1.esd	---NA---	524	0			0			no IPS match	no IPS match	no IPS match	no IPS match	no IPS match
TSAA.R52.esd	---NA---	416	0			0			no IPS match	no IPS match	no IPS match	no IPS match	no IPS match
TSCG.R25.esd	---NA---	469	0			0			no IPS match	no IPS match	no IPS match	no IPS match	no IPS match
TSBV.R6.esd	---NA---	309	0			0			no IPS match	no IPS match	no IPS match	no IPS match	no IPS match
TSBR.R3.esd	hypoxanthine phosphoribosyltransferase 1	443	3	7.32928E-6	76.33333333333333%	8	F:metal ion binding; P:nucleoside metabolic process; C:cytoplasm; F:magnesium ion binding; F:transferase activity; P:purine ribonucleoside salvage; F:hypoxanthine phosphoribosyltransferase activity; F:transferase activity, transferring glycosyl groups		G3DSA:3.40.50.2020 (GENE3D), PTHR22573 (PANTHER), PTHR22573:SF8 (PANTHER), SSF53271 (SUPERFAMILY)	G3DSA:3.40.50.2020 (GENE3D), PTHR22573 (PANTHER), PTHR22573:SF8 (PANTHER), SSF53271 (SUPERFAMILY)	G3DSA:3.40.50.2020 (GENE3D), PTHR22573 (PANTHER), PTHR22573:SF8 (PANTHER), SSF53271 (SUPERFAMILY)	G3DSA:3.40.50.2020 (GENE3D), PTHR22573 (PANTHER), PTHR22573:SF8 (PANTHER), SSF53271 (SUPERFAMILY)	G3DSA:3.40.50.2020 (GENE3D), PTHR22573 (PANTHER), PTHR22573:SF8 (PANTHER), SSF53271 (SUPERFAMILY)
TSAL.R68.esd	death-associated protein 1	395	4	2.60923E-11	53.5%	12	C:vacuole; P:peptide metabolic process; P:apoptosis; C:cytoplasm; F:zinc ion binding; F:metallopeptidase activity; F:peptidase activity; P:proteolysis; F:protein binding; F:metal ion binding; P:induction of apoptosis by extracellular signals; F:aminopeptidase activity		no IPS match	no IPS match	no IPS match	no IPS match	no IPS match
TSBD.R55.esd	---NA---	464	0			0			no IPS match	no IPS match	no IPS match	no IPS match	no IPS match
TSCB.R23.esd	---NA---	511	0			0			no IPS match	no IPS match	no IPS match	no IPS match	no IPS match
TSBC.R29.esd	---NA---	446	0			0			no IPS match	no IPS match	no IPS match	no IPS match	no IPS match
TSBB.R70.esd	---NA---	531	0			0			no IPS match	no IPS match	no IPS match	no IPS match	no IPS match
TSBI.R33.esd	arp2 actin-related protein 2 homolog	281	20	2.14327E-18	83.05%	6	C:cytoplasm; C:Arp2/3 protein complex; F:actin binding; F:ATP binding; P:cellular component movement; C:cell projection		SignalP (SIGNALP)	SignalP (SIGNALP)	SignalP (SIGNALP)	SignalP (SIGNALP)	SignalP (SIGNALP)
TSBG.R2.esd	---NA---	225	0			0			SignalP (SIGNALP)	SignalP (SIGNALP)	SignalP (SIGNALP)	SignalP (SIGNALP)	SignalP (SIGNALP)
TSCC.R54.esd	dpy-30-like protein	398	20	9.87461E-11	85.35%	2	F:identical protein binding; C:histone methyltransferase complex		no IPS match	no IPS match	no IPS match	no IPS match	no IPS match
TSAR.R21.esd	---NA---	309	0			0			no IPS match	no IPS match	no IPS match	no IPS match	no IPS match
TSBR.R42.esd	---NA---	464	0			0			no IPS match	no IPS match	no IPS match	no IPS match	no IPS match
TSBA.R73.esd	sjchgc07137 protein	436	4	5.66169E-11	62.5%	0			no IPS match	no IPS match	no IPS match	no IPS match	no IPS match
TSAJ.R22.esd	---NA---	264	0			0			SignalP (SIGNALP)	SignalP (SIGNALP)	SignalP (SIGNALP)	SignalP (SIGNALP)	SignalP (SIGNALP)
TSAD.R90.esd	---NA---	409	0			0			no IPS match	no IPS match	no IPS match	no IPS match	no IPS match
TSAY.R88.esd	---NA---	212	0			0			no IPS match	no IPS match	no IPS match	no IPS match	no IPS match
TSBD.R29.esd	---NA---	156	0			0			no IPS match	no IPS match	no IPS match	no IPS match	no IPS match
TSCB.R83.esd	malate dehydrogenase	483	20	1.27795E-42	80.4%	7	F:L-malate dehydrogenase activity; F:binding; P:oxidation reduction; P:malate metabolic process; P:tricarboxylic acid cycle; C:mitochondrial part; P:glycolysis	EC:1.1.1.37	no IPS match	no IPS match	no IPS match	no IPS match	no IPS match
TSBY.R5.esd	programmed cell death 6	188	20	9.93879E-11	66.7%	5	P:induction of apoptosis by extracellular signals; F:calcium-dependent protein binding; C:membrane; C:nucleus; C:endoplasmic reticulum		no IPS match	no IPS match	no IPS match	no IPS match	no IPS match
TSAU.R84.esd	---NA---	310	0			0			no IPS match	no IPS match	no IPS match	no IPS match	no IPS match
TSCH.R19.esd	phosphoribosyl pyrophosphate synthetase 1	511	20	9.42854E-63	94.8%	20	C:cytosol; P:urate biosynthetic process; C:protein complex; F:ADP binding; C:soluble fraction; P:ribose phosphate metabolic process; P:hypoxanthine biosynthetic process; P:nucleoside metabolic process; F:GDP binding; F:ATP binding; P:pyrimidine nucleotide biosynthetic process; P:nervous system development; P:AMP biosynthetic process; F:magnesium ion binding; F:kinase activity; F:ribose phosphate …	EC:2.7.6.1	IPR013032	IPR013033	IPR013034	IPR013035	IPR013036
TSAY.R75.esd	---NA---	268	0			0			no IPS match	no IPS match	no IPS match	no IPS match	no IPS match
TSAB.R72.esd	---NA---	453	0			0			no IPS match	no IPS match	no IPS match	no IPS match	no IPS match
TSBU.R3.esd	---NA---	226	0			3	F:nucleic acid binding; F:methyltransferase activity; P:methylation		IPR002052	IPR002053	IPR002054	IPR002055	IPR002056
TSAT.R57.esd	---NA---	525	0			0			SignalP (SIGNALP)	SignalP (SIGNALP)	SignalP (SIGNALP)	SignalP (SIGNALP)	SignalP (SIGNALP)
TSBV.R58.esd	---NA---	456	0			0			no IPS match	no IPS match	no IPS match	no IPS match	no IPS match
TSAI.R84.esd	---NA---	480	0			0			no IPS match	no IPS match	no IPS match	no IPS match	no IPS match
TSAE.R12.esd	---NA---	493	0			0			no IPS match	no IPS match	no IPS match	no IPS match	no IPS match
TSBC.R7.esd	ubiquitin-conjugating enzyme e2k	524	20	5.71876E-42	79.2%	5	F:ubiquitin protein ligase binding; P:ubiquitin-dependent protein catabolic process; F:ubiquitin-protein ligase activity; P:regulation of protein metabolic process; P:post-translational protein modification	EC:6.3.2.19	no IPS match	no IPS match	no IPS match	no IPS match	no IPS match
TSBN.R27.esd	---NA---	343	0			0			SignalP (SIGNALP)	SignalP (SIGNALP)	SignalP (SIGNALP)	SignalP (SIGNALP)	SignalP (SIGNALP)
TSAI.R89.esd	---NA---	135	0			0			no IPS match	no IPS match	no IPS match	no IPS match	no IPS match
TSBT.R67.esd	---NA---	317	0			0			no IPS match	no IPS match	no IPS match	no IPS match	no IPS match
TSBK.R9.esd	---NA---	443	0			0			no IPS match	no IPS match	no IPS match	no IPS match	no IPS match
TSAO.R27.esd	---NA---	281	0			0			no IPS match	no IPS match	no IPS match	no IPS match	no IPS match
TSBQ.R34.esd	shq1 homolog	486	13	6.35751E-18	54.76923076923077%	0			no IPS match	no IPS match	no IPS match	no IPS match	no IPS match
TSCA.R83.esd	---NA---	507	0			0			SignalP (SIGNALP)	SignalP (SIGNALP)	SignalP (SIGNALP)	SignalP (SIGNALP)	SignalP (SIGNALP)
TSBR.R80.esd	---NA---	407	0			0			no IPS match	no IPS match	no IPS match	no IPS match	no IPS match
TSAU.R16.esd	---NA---	372	0			0			no IPS match	no IPS match	no IPS match	no IPS match	no IPS match
TSBQ.R46.esd	ph-d	508	20	4.96579E-8	63.9%	9	C:chromatin; C:PRC1 complex; P:chromatin silencing; P:syncytial blastoderm mitotic cell cycle; F:chromatin binding; C:nucleus; F:zinc ion binding; C:nucleolus; F:chaperone binding		no IPS match	no IPS match	no IPS match	no IPS match	no IPS match
TSBO.R53.esd	dual specificity phosphatase 12	382	20	1.40459E-17	59.35%	6	C:cytoplasm; F:metal ion binding; F:protein tyrosine/serine/threonine phosphatase activity; P:protein amino acid dephosphorylation; P:positive regulation of glucokinase activity; F:kinase binding		SignalP (SIGNALP)	SignalP (SIGNALP)	SignalP (SIGNALP)	SignalP (SIGNALP)	SignalP (SIGNALP)
TSBT.R58.esd	---NA---	439	0			0			no IPS match	no IPS match	no IPS match	no IPS match	no IPS match
TSBW.R31.esd	---NA---	469	0			0			no IPS match	no IPS match	no IPS match	no IPS match	no IPS match
TSAA.R28.esd	paraplegin (m41 family)	497	20	6.22658E-42	67.7%	6	P:protein metabolic process; C:cell part; P:cellular process; F:nucleoside-triphosphatase activity; F:metallopeptidase activity; F:nucleotide binding	EC:3.6.1.15	no IPS match	no IPS match	no IPS match	no IPS match	no IPS match
TSBH.R87.esd	---NA---	420	0			0			SignalP (SIGNALP)	SignalP (SIGNALP)	SignalP (SIGNALP)	SignalP (SIGNALP)	SignalP (SIGNALP)
TSAO.R63.esd	---NA---	663	0			0			no IPS match	no IPS match	no IPS match	no IPS match	no IPS match
TSBH.R6.esd	---NA---	244	0			0			no IPS match	no IPS match	no IPS match	no IPS match	no IPS match
TSBF.R1.esd	hypotherical protein	471	20	5.44982E-62	68.75%	8	F:heat shock protein binding; P:protein folding; P:intermediate filament organization; F:chaperone binding; P:negative regulation of caspase activity; F:ATPase activator activity; C:perinuclear region of cytoplasm; C:nucleus		no IPS match	no IPS match	no IPS match	no IPS match	no IPS match
TSCD.R13.esd	---NA---	527	0			0			no IPS match	no IPS match	no IPS match	no IPS match	no IPS match
TSAT.R39.esd	---NA---	420	0			0			SignalP (SIGNALP)	SignalP (SIGNALP)	SignalP (SIGNALP)	SignalP (SIGNALP)	SignalP (SIGNALP)
TSAR.R13.esd	atp dependent rna helicase	511	20	1.0191E-24	83.15%	7	C:cytoplasm; P:translational initiation; F:RNA helicase activity; F:ATP-dependent helicase activity; F:RNA binding; F:ATP binding; F:translation initiation factor activity		no IPS match	no IPS match	no IPS match	no IPS match	no IPS match
TSBI.R82.esd	TSP7 [Echinococcus multilocularis]	472	1	7.72906E-8	85.0%	1	C:integral to membrane		no IPS match	no IPS match	no IPS match	no IPS match	no IPS match
TSCD.R3.esd	---NA---	212	0			0			no IPS match	no IPS match	no IPS match	no IPS match	no IPS match
TSAO.R3.esd	gram domain-containing protein 1a	487	4	4.72577E-5	68.5%	0			no IPS match	no IPS match	no IPS match	no IPS match	no IPS match
TSBW.R79.esd	---NA---	498	0			0			no IPS match	no IPS match	no IPS match	no IPS match	no IPS match
TSCH.R24.esd	metallodependent hydrolase	386	1	8.22034E-10	94.0%	1	F:endodeoxyribonuclease activity, producing 5'-phosphomonoesters	EC:3.1.21.0	SignalP (SIGNALP)	SignalP (SIGNALP)	SignalP (SIGNALP)	SignalP (SIGNALP)	SignalP (SIGNALP)
TSBD.R1.esd	glycine cleavage system protein h (aminomethyl carrier)	446	20	1.51459E-19	75.85%	4	F:aminomethyltransferase activity; C:glycine cleavage complex; C:mitochondrion; P:glycine decarboxylation via glycine cleavage system	EC:2.1.2.10	SignalP (SIGNALP)	SignalP (SIGNALP)	SignalP (SIGNALP)	SignalP (SIGNALP)	SignalP (SIGNALP)
TSCD.R55.esd	---NA---	304	0			0			no IPS match	no IPS match	no IPS match	no IPS match	no IPS match
TSAU.R27.esd	actin related protein 2 3 subunit 41kda	220	20	7.89061E-8	72.0%	8	C:Arp2/3 protein complex; C:cytoplasm; P:regulation of actin filament polymerization; F:actin binding; C:cytoskeleton; C:actin cytoskeleton; F:protein binding; P:actin cytoskeleton organization		no IPS match	no IPS match	no IPS match	no IPS match	no IPS match
TSAY.R7.esd	---NA---	402	0			0			SignalP (SIGNALP)	SignalP (SIGNALP)	SignalP (SIGNALP)	SignalP (SIGNALP)	SignalP (SIGNALP)
TSAA.R46.esd	---NA---	390	0			0			no IPS match	no IPS match	no IPS match	no IPS match	no IPS match
TSBN.R57.esd	cell wall-associated hydrolase	396	20	3.0625E-20	85.0%	5	C:ribosome; F:hydrolase activity, acting on glycosyl bonds; P:metabolic process; F:tRNA (uracil-5-)-methyltransferase activity; F:transferase activity, transferring glycosyl groups	EC:2.1.1.35	no IPS match	no IPS match	no IPS match	no IPS match	no IPS match
TSBT.R36.esd	---NA---	418	0			0			no IPS match	no IPS match	no IPS match	no IPS match	no IPS match
TSBI.R42.esd	---NA---	339	0			0			SignalP (SIGNALP)	SignalP (SIGNALP)	SignalP (SIGNALP)	SignalP (SIGNALP)	SignalP (SIGNALP)
TSBE.R51.esd	---NA---	108	0			0			no IPS match	no IPS match	no IPS match	no IPS match	no IPS match
TSAD.R84.esd	---NA---	471	0			0			no IPS match	no IPS match	no IPS match	no IPS match	no IPS match
TSAP.R82.esd	---NA---	208	0			0			SignalP (SIGNALP)	SignalP (SIGNALP)	SignalP (SIGNALP)	SignalP (SIGNALP)	SignalP (SIGNALP)
TSBT.R9.esd	aldehyde dehydrogenase family protein	464	20	1.55969E-6	55.0%	3	P:oxidation reduction; F:oxidoreductase activity; P:metabolic process		no IPS match	no IPS match	no IPS match	no IPS match	no IPS match
TSAA.R85.esd	carbonyl reductase 1	495	20	9.30439E-38	71.9%	2	P:metabolic process; F:oxidoreductase activity		no IPS match	no IPS match	no IPS match	no IPS match	no IPS match
TSCH.R25.esd	---NA---	384	0			0			no IPS match	no IPS match	no IPS match	no IPS match	no IPS match
TSAA.R29.esd	---NA---	368	0			0			no IPS match	no IPS match	no IPS match	no IPS match	no IPS match
TSCB.R62.esd	myosin binding subunit	537	5	8.42556E-7	62.0%	8	C:myosin phosphatase complex; P:imaginal disc-derived wing hair organization; F:myosin binding; F:myosin phosphatase activity; P:oogenesis; P:epidermis development; P:dorsal closure; P:regulation of compound eye photoreceptor development		no IPS match	no IPS match	no IPS match	no IPS match	no IPS match
TSBH.R22.esd	---NA---	461	0			0			no IPS match	no IPS match	no IPS match	no IPS match	no IPS match
TSBM.R59.esd	cation chloride cotransporter	496	1	3.44848E-8	50.0%	0			no IPS match	no IPS match	no IPS match	no IPS match	no IPS match
TSAV.R51.esd	---NA---	273	0			0			no IPS match	no IPS match	no IPS match	no IPS match	no IPS match
TSAV.R18.esd	---NA---	171	0			0			no IPS match	no IPS match	no IPS match	no IPS match	no IPS match
TSAF.R49.esd	phage portal lambda family	514	20	6.30952E-51	99.9%	3	F:structural molecule activity; F:DNA binding; C:viral capsid		no IPS match	no IPS match	no IPS match	no IPS match	no IPS match
TSBJ.R48.esd	---NA---	309	0			0			no IPS match	no IPS match	no IPS match	no IPS match	no IPS match
TSBS.R71.esd	---NA---	418	0			0			SignalP (SIGNALP)	SignalP (SIGNALP)	SignalP (SIGNALP)	SignalP (SIGNALP)	SignalP (SIGNALP)
TSBL.R43.esd	steamer isoform b	417	20	6.39185E-26	66.2%	6	P:dorsal closure; P:head involution; F:metal ion binding; P:negative regulation of JNK cascade; C:cell leading edge; P:embryonic pattern specification		no IPS match	no IPS match	no IPS match	no IPS match	no IPS match
TSBK.R60.esd	---NA---	286	0			0			no IPS match	no IPS match	no IPS match	no IPS match	no IPS match
TSAL.R45.esd	---NA---	511	0			0			no IPS match	no IPS match	no IPS match	no IPS match	no IPS match
TSBX.R20.esd	histone h2b	514	20	5.48347E-35	90.0%	4	C:nucleosome; F:DNA binding; P:nucleosome assembly; C:nucleus		no IPS match	no IPS match	no IPS match	no IPS match	no IPS match
TSAM.R14.esd	---NA---	463	0			0			no IPS match	no IPS match	no IPS match	no IPS match	no IPS match
TSCC.R77.esd	---NA---	239	0			0			SignalP (SIGNALP)	SignalP (SIGNALP)	SignalP (SIGNALP)	SignalP (SIGNALP)	SignalP (SIGNALP)
TSBG.R77.esd	ribosomal protein l30	281	19	2.71753E-5	74.6842105263158%	5	F:structural constituent of ribosome; P:translation; C:ribonucleoprotein complex; C:ribosome; C:intracellular		no IPS match	no IPS match	no IPS match	no IPS match	no IPS match
TSBP.R31.esd	---NA---	138	0			0			SignalP (SIGNALP)	SignalP (SIGNALP)	SignalP (SIGNALP)	SignalP (SIGNALP)	SignalP (SIGNALP)
TSBM.R85.esd	---NA---	393	0			0			no IPS match	no IPS match	no IPS match	no IPS match	no IPS match
TSAH.R46.esd	ubiquitinyl hydrolase-uch37 (c12 family)	487	5	1.03472E-15	45.6%	3	F:ubiquitin thiolesterase activity; C:intracellular; P:ubiquitin-dependent protein catabolic process		SignalP (SIGNALP)	SignalP (SIGNALP)	SignalP (SIGNALP)	SignalP (SIGNALP)	SignalP (SIGNALP)
TSCF.R41.esd	---NA---	405	0			0			no IPS match	no IPS match	no IPS match	no IPS match	no IPS match
TSAS.R44.esd	---NA---	519	0			0			no IPS match	no IPS match	no IPS match	no IPS match	no IPS match
TSAD.R4.esd	---NA---	413	0			0			SignalP (SIGNALP)	SignalP (SIGNALP)	SignalP (SIGNALP)	SignalP (SIGNALP)	SignalP (SIGNALP)
TSAG.R88.esd	rna polymerase iii (dna directed) 39kd subunit-related	385	2	4.51065E-8	73.0%	4	F:DNA-directed RNA polymerase activity; P:transcription; F:DNA binding; C:nucleus		no IPS match	no IPS match	no IPS match	no IPS match	no IPS match
TSAA.R90.esd	---NA---	547	0			0			no IPS match	no IPS match	no IPS match	no IPS match	no IPS match
TSAC.R13.esd	mitochondrial ribosomal protein l43	524	20	6.77105E-35	69.75%	2	F:structural constituent of ribosome; C:mitochondrial large ribosomal subunit		SignalP (SIGNALP)	SignalP (SIGNALP)	SignalP (SIGNALP)	SignalP (SIGNALP)	SignalP (SIGNALP)
TSCD.R94.esd	---NA---	444	0			0			no IPS match	no IPS match	no IPS match	no IPS match	no IPS match
TSAP.R24.esd	---NA---	276	0			0			SignalP (SIGNALP)	SignalP (SIGNALP)	SignalP (SIGNALP)	SignalP (SIGNALP)	SignalP (SIGNALP)
TSAF.R29.esd	---NA---	373	0			4	C:endoplasmic reticulum; C:Golgi apparatus; P:intracellular protein transport; F:binding		IPR000744; IPR011990; PTHR13768:SF8 (PANTHER), SSF48452 (SUPERFAMILY)	IPR000744; IPR011990; PTHR13768:SF8 (PANTHER), SSF48452 (SUPERFAMILY)	IPR000744; IPR011990; PTHR13768:SF8 (PANTHER), SSF48452 (SUPERFAMILY)	IPR000744; IPR011990; PTHR13768:SF8 (PANTHER), SSF48452 (SUPERFAMILY)	IPR000744; IPR011990; PTHR13768:SF8 (PANTHER), SSF48452 (SUPERFAMILY)
TSBA.R43.esd	---NA---	503	0			0			no IPS match	no IPS match	no IPS match	no IPS match	no IPS match
TSAL.R53.esd	---NA---	148	0			0			no IPS match	no IPS match	no IPS match	no IPS match	no IPS match
TSAZ.R60.esd	transformer-2 protein	501	20	1.849E-28	82.0%	6	; F:RNA binding; F:protein binding; C:nucleus; P:nuclear mRNA splicing, via spliceosome; F:nucleotide binding		no IPS match	no IPS match	no IPS match	no IPS match	no IPS match
TSCD.R43.esd	---NA---	290	0			0			no IPS match	no IPS match	no IPS match	no IPS match	no IPS match
TSBK.R96.esd	---NA---	495	0			0			no IPS match	no IPS match	no IPS match	no IPS match	no IPS match
TSAB.R17.esd	cell division cycle 20 homolog ( cerevisiae)	396	20	4.34924E-29	39.1%	1	P:cellular process		no IPS match	no IPS match	no IPS match	no IPS match	no IPS match
TSBB.R28.esd	---NA---	352	0			0			no IPS match	no IPS match	no IPS match	no IPS match	no IPS match
TSCB.R88.esd	---NA---	445	0			0			SignalP (SIGNALP)	SignalP (SIGNALP)	SignalP (SIGNALP)	SignalP (SIGNALP)	SignalP (SIGNALP)
TSCC.R9.esd	---NA---	531	0			0			no IPS match	no IPS match	no IPS match	no IPS match	no IPS match
TSAT.R7.esd	selenoprotein t	488	20	3.99134E-12	81.0%	2	P:cell redox homeostasis; F:selenium binding		no IPS match	no IPS match	no IPS match	no IPS match	no IPS match
TSBC.R58.esd	charged multivesicular body protein 5 (chromatin-modifying protein 5)	451	20	2.74259E-13	60.35%	1	P:protein transport		no IPS match	no IPS match	no IPS match	no IPS match	no IPS match
TSBQ.R56.esd	phosphatidic acid phosphatase type 2c	526	20	1.31324E-9	66.15%	2	C:membrane; F:phosphatidate phosphatase activity	EC:3.1.3.4	SignalP (SIGNALP)	SignalP (SIGNALP)	SignalP (SIGNALP)	SignalP (SIGNALP)	SignalP (SIGNALP)
TSCD.R92.esd	---NA---	469	0			0			no IPS match	no IPS match	no IPS match	no IPS match	no IPS match
TSAW.R24.esd	zinc finger protein 135 (zinc finger protein 61) (zinc finger protein 78-like 1)	495	20	7.62914E-32	49.15%	4	F:nucleic acid binding; P:P; F:zinc ion binding; C:intracellular		SignalP (SIGNALP)	SignalP (SIGNALP)	SignalP (SIGNALP)	SignalP (SIGNALP)	SignalP (SIGNALP)
TSBJ.R94.esd	---NA---	462	0			0			no IPS match	no IPS match	no IPS match	no IPS match	no IPS match
TSBJ.R54.esd	---NA---	203	0			0			no IPS match	no IPS match	no IPS match	no IPS match	no IPS match
TSAA.R56.esd	---NA---	489	0			0			no IPS match	no IPS match	no IPS match	no IPS match	no IPS match
TSAT.R9.esd	alkylation repair homolog 6	544	20	9.31166E-25	67.55%	1	F:oxidoreductase activity		no IPS match	no IPS match	no IPS match	no IPS match	no IPS match
TSCC.R7.esd	loc494723 protein	455	20	4.18346E-38	67.75%	4	C:cytosol; F:protein homodimerization activity; F:iron-sulfur cluster binding; F:nucleotide binding		no IPS match	no IPS match	no IPS match	no IPS match	no IPS match
TSAO.R47.esd	protein tyrosine non-receptor type 11	527	20	3.44789E-18	69.6%	30	P:nerve growth factor receptor signaling pathway; P:regulation of protein export from nucleus; P:organ growth; P:hormone metabolic process; P:axonogenesis; F:non-membrane spanning protein tyrosine phosphatase activity; C:membrane fraction; F:phospholipase binding; P:negative regulation of insulin secretion; C:cytosol; P:positive regulation of hormone secretion; F:protein domain specific binding; …		no IPS match	no IPS match	no IPS match	no IPS match	no IPS match
TSAJ.R89.esd	---NA---	146	0			0			no IPS match	no IPS match	no IPS match	no IPS match	no IPS match
TSBQ.R51.esd	---NA---	180	0			0			SignalP (SIGNALP)	SignalP (SIGNALP)	SignalP (SIGNALP)	SignalP (SIGNALP)	SignalP (SIGNALP)
TSAB.R80.esd	gh regulated tbc protein-1	488	1	2.50582E-6	77.0%	0			no IPS match	no IPS match	no IPS match	no IPS match	no IPS match
TSBF.R44.esd	ribosomal protein l3	505	20	5.33258E-57	70.75%	4	C:ribonucleoprotein complex; F:structural constituent of ribosome; C:ribosome; P:translation		IPR000597; IPR009000; G3DSA:3.30.1430.10 (GENE3D), PTHR11363 (PANTHER)	IPR000597; IPR009000; G3DSA:3.30.1430.10 (GENE3D), PTHR11363 (PANTHER)	IPR000597; IPR009000; G3DSA:3.30.1430.10 (GENE3D), PTHR11363 (PANTHER)	IPR000597; IPR009000; G3DSA:3.30.1430.10 (GENE3D), PTHR11363 (PANTHER)	IPR000597; IPR009000; G3DSA:3.30.1430.10 (GENE3D), PTHR11363 (PANTHER)
TSBW.R29.esd	---NA---	266	0			0			no IPS match	no IPS match	no IPS match	no IPS match	no IPS match
TSAX.R66.esd	sjchgc04924 protein	412	3	3.08275E-41	77.0%	3	F:electron carrier activity; C:membrane; F:NADH dehydrogenase (ubiquinone) activity		no IPS match	no IPS match	no IPS match	no IPS match	no IPS match
TSAW.R4.esd	---NA---	150	0			0			no IPS match	no IPS match	no IPS match	no IPS match	no IPS match
TSAG.R78.esd	---NA---	205	0			0			no IPS match	no IPS match	no IPS match	no IPS match	no IPS match
TSBC.R74.esd	rab gdp-dissociation inhibitor	387	13	3.80304E-7	80.38461538461539%	4	F:Rab GDP-dissociation inhibitor activity; F:GDP-dissociation inhibitor activity; P:regulation of GTPase activity; P:protein transport		IPR018203; SSF51905 (SUPERFAMILY)	IPR018203; SSF51905 (SUPERFAMILY)	IPR018203; SSF51905 (SUPERFAMILY)	IPR018203; SSF51905 (SUPERFAMILY)	IPR018203; SSF51905 (SUPERFAMILY)
TSAW.R55.esd	---NA---	434	0			0			no IPS match	no IPS match	no IPS match	no IPS match	no IPS match
TSBR.R48.esd	6-phosphofructo-2-kinase fructose- -biphosphatase 2	503	20	4.85453E-37	71.35%	4	P:fructose metabolic process; F:6-phosphofructo-2-kinase activity; C:cytosol; F:nucleotide binding	EC:2.7.1.105	no IPS match	no IPS match	no IPS match	no IPS match	no IPS match
TSAY.R46.esd	smile protein	390	19	1.09947E-14	66.6842105263158%	3	F:binding; P:P; C:protein N-acetylglucosaminyltransferase complex		no IPS match	no IPS match	no IPS match	no IPS match	no IPS match
TSAI.R47.esd	nuclear protein localization	517	20	1.18696E-20	58.1%	2	F:zinc ion binding; C:intracellular		no IPS match	no IPS match	no IPS match	no IPS match	no IPS match
TSBA.R48.esd	mastin precursor	291	5	2.77782E-5	67.6%	3	P:proteolysis; F:serine-type endopeptidase activity; F:catalytic activity		no IPS match	no IPS match	no IPS match	no IPS match	no IPS match
TSAS.R87.esd	eukaryotic initiation factor 4a-iii	159	20	1.91468E-14	79.2%	3	F:ATP binding; F:ATP-dependent helicase activity; F:translation initiation factor activity		no IPS match	no IPS match	no IPS match	no IPS match	no IPS match
TSAH.R65.esd	---NA---	365	0			0			no IPS match	no IPS match	no IPS match	no IPS match	no IPS match
TSAT.R80.esd	lupus la	495	20	4.05471E-25	73.6%	4	F:RNA binding; C:ribonucleoprotein complex; C:nucleus; P:RNA processing		SignalP (SIGNALP)	SignalP (SIGNALP)	SignalP (SIGNALP)	SignalP (SIGNALP)	SignalP (SIGNALP)
TSBE.R9.esd	ecotropic viral integration	469	20	2.18289E-10	66.8%	3	P:cell proliferation; F:protein binding; P:multicellular organismal development		no IPS match	no IPS match	no IPS match	no IPS match	no IPS match
TSCE.R49.esd	sjchgc06268 protein	484	3	2.27681E-7	68.0%	0			no IPS match	no IPS match	no IPS match	no IPS match	no IPS match
TSBN.R71.esd	---NA---	346	0			0			no IPS match	no IPS match	no IPS match	no IPS match	no IPS match
TSCE.R75.esd	---NA---	353	0			0			no IPS match	no IPS match	no IPS match	no IPS match	no IPS match
TSBL.R19.esd	---NA---	398	0			0			no IPS match	no IPS match	no IPS match	no IPS match	no IPS match
TSBE.R2.esd	cell division cycle 25c	520	20	1.29334E-30	70.95%	9	C:cytosol; P:traversing start control point of mitotic cell cycle; P:regulation of mitosis; P:DNA replication; F:protein tyrosine phosphatase activity; C:nucleoplasm; P:regulation of cyclin-dependent protein kinase activity; P:cell proliferation; F:WW domain binding	EC:3.1.3.48	SignalP (SIGNALP)	SignalP (SIGNALP)	SignalP (SIGNALP)	SignalP (SIGNALP)	SignalP (SIGNALP)
TSCE.R79.esd	---NA---	536	0			0			SignalP (SIGNALP)	SignalP (SIGNALP)	SignalP (SIGNALP)	SignalP (SIGNALP)	SignalP (SIGNALP)
TSAQ.R91.esd	---NA---	452	0			0			SignalP (SIGNALP)	SignalP (SIGNALP)	SignalP (SIGNALP)	SignalP (SIGNALP)	SignalP (SIGNALP)
TSBD.R57.esd	---NA---	359	0			0			no IPS match	no IPS match	no IPS match	no IPS match	no IPS match
TSAW.R12.esd	probable nadh dehydrogenase 1 alpha subcomplex subunit 12	468	20	2.49176E-14	66.05%	1	F:NADH dehydrogenase activity	EC:1.6.99.3	SignalP (SIGNALP)	SignalP (SIGNALP)	SignalP (SIGNALP)	SignalP (SIGNALP)	SignalP (SIGNALP)
TSBD.R33.esd	serine threonine protein kinase	463	2	8.10638E-5	51.0%	0			no IPS match	no IPS match	no IPS match	no IPS match	no IPS match
TSCB.R30.esd	Paxillin [Schistosoma japonicum]	351	1	4.26352E-6	79.0%	0			no IPS match	no IPS match	no IPS match	no IPS match	no IPS match
TSBS.R88.esd	---NA---	248	0			0			SignalP (SIGNALP)	SignalP (SIGNALP)	SignalP (SIGNALP)	SignalP (SIGNALP)	SignalP (SIGNALP)
TSAG.R50.esd	---NA---	356	0			0			no IPS match	no IPS match	no IPS match	no IPS match	no IPS match
TSBX.R10.esd	---NA---	425	0			0			SignalP (SIGNALP)	SignalP (SIGNALP)	SignalP (SIGNALP)	SignalP (SIGNALP)	SignalP (SIGNALP)
TSBJ.R95.esd	---NA---	267	0			0			no IPS match	no IPS match	no IPS match	no IPS match	no IPS match
TSAS.R96.esd	fumarate hydratase class i	493	20	3.90008E-60	86.0%	2	F:fumarate hydratase activity; P:generation of precursor metabolites and energy	EC:4.2.1.2	no IPS match	no IPS match	no IPS match	no IPS match	no IPS match
TSAV.R74.esd	innexin unc-9	492	20	3.81274E-23	63.15%	1	C:gap junction		no IPS match	no IPS match	no IPS match	no IPS match	no IPS match
TSBW.R86.esd	ubx domain-containing protein 1	464	2	4.28841E-14	51.5%	0			no IPS match	no IPS match	no IPS match	no IPS match	no IPS match
TSAG.R19.esd	exostosin 1	445	20	1.67458E-18	58.0%	3	P:anatomical structure development; P:multicellular organismal development; F:transferase activity, transferring glycosyl groups		SignalP (SIGNALP)	SignalP (SIGNALP)	SignalP (SIGNALP)	SignalP (SIGNALP)	SignalP (SIGNALP)
TSBF.R58.esd	---NA---	464	0			0			no IPS match	no IPS match	no IPS match	no IPS match	no IPS match
TSBC.R72.esd	---NA---	150	0			0			SignalP (SIGNALP)	SignalP (SIGNALP)	SignalP (SIGNALP)	SignalP (SIGNALP)	SignalP (SIGNALP)
TSBO.R32.esd	dj-1 protein	490	20	1.04311E-20	68.1%	0			no IPS match	no IPS match	no IPS match	no IPS match	no IPS match
TSBI.R4.esd	---NA---	147	0			0			no IPS match	no IPS match	no IPS match	no IPS match	no IPS match
TSBB.R53.esd	---NA---	269	0			0			no IPS match	no IPS match	no IPS match	no IPS match	no IPS match
TSBL.R81.esd	short coiled-coil protein	442	20	8.91797E-20	87.3%	0			no IPS match	no IPS match	no IPS match	no IPS match	no IPS match
TSAU.R24.esd	---NA---	402	0			0			SignalP (SIGNALP)	SignalP (SIGNALP)	SignalP (SIGNALP)	SignalP (SIGNALP)	SignalP (SIGNALP)
TSAK.R19.esd	glycogen debranching	397	13	1.20468E-5	42.15384615384615%	13	F:structural constituent of ribosome; F:cation binding; F:hydrolase activity; P:translation; P:glycogen biosynthetic process; F:amylo-alpha-1,6-glucosidase activity; P:embryonic development ending in birth or egg hatching; F:4-alpha-glucanotransferase activity; P:carbohydrate metabolic process; F:catalytic activity; C:intracellular; P:metabolic process; F:hydrolase activity, acting on glycosyl bo…		no IPS match	no IPS match	no IPS match	no IPS match	no IPS match
TSAF.R71.esd	---NA---	499	0			0			SignalP (SIGNALP)	SignalP (SIGNALP)	SignalP (SIGNALP)	SignalP (SIGNALP)	SignalP (SIGNALP)
TSAX.R33.esd	---NA---	470	0			0			no IPS match	no IPS match	no IPS match	no IPS match	no IPS match
TSBG.R78.esd	---NA---	180	0			0			no IPS match	no IPS match	no IPS match	no IPS match	no IPS match
TSBD.R19.esd	mgc84097 protein	491	20	7.32681E-29	43.4%	8	P:chitin catabolic process; F:hydrolase activity, hydrolyzing O-glycosyl compounds; C:lysosome; P:carbohydrate metabolic process; F:catalytic activity; F:cation binding; F:chitinase activity; C:extracellular region		IPR017853; PTHR11177 (PANTHER), PTHR11177:SF6 (PANTHER)	IPR017853; PTHR11177 (PANTHER), PTHR11177:SF6 (PANTHER)	IPR017853; PTHR11177 (PANTHER), PTHR11177:SF6 (PANTHER)	IPR017853; PTHR11177 (PANTHER), PTHR11177:SF6 (PANTHER)	IPR017853; PTHR11177 (PANTHER), PTHR11177:SF6 (PANTHER)
TSCG.R80.esd	---NA---	446	0			0			no IPS match	no IPS match	no IPS match	no IPS match	no IPS match
TSBP.R13.esd	---NA---	395	0			0			no IPS match	no IPS match	no IPS match	no IPS match	no IPS match
TSCB.R55.esd	catecholate siderophore receptor fiu	441	20	7.46247E-59	96.0%	7	P:siderophore transport; F:receptor activity; F:siderophore-iron transmembrane transporter activity; C:plasma membrane; F:iron ion binding; C:cell outer membrane; P:iron ion transport		no IPS match	no IPS match	no IPS match	no IPS match	no IPS match
TSAV.R72.esd	---NA---	515	0			0			no IPS match	no IPS match	no IPS match	no IPS match	no IPS match
TSAG.R60.esd	---NA---	439	0			0			no IPS match	no IPS match	no IPS match	no IPS match	no IPS match
TSCC.R43.esd	atpase aaa domain containing 3b	504	20	6.4798E-45	74.75%	3	C:mitochondrial inner membrane; F:ATP binding; F:nucleoside-triphosphatase activity	EC:3.6.1.15	no IPS match	no IPS match	no IPS match	no IPS match	no IPS match
TSBO.R90.esd	---NA---	293	0			0			no IPS match	no IPS match	no IPS match	no IPS match	no IPS match
TSAZ.R13.esd	mgc89089 protein	340	20	1.38592E-17	82.2%	1	C:extracellular region		SignalP (SIGNALP)	SignalP (SIGNALP)	SignalP (SIGNALP)	SignalP (SIGNALP)	SignalP (SIGNALP)
TSBG.R38.esd	sjchgc09061 protein	520	3	2.2215E-6	54.333333333333336%	3	F:glycogenin glucosyltransferase activity; F:transferase activity; F:transferase activity, transferring glycosyl groups		no IPS match	no IPS match	no IPS match	no IPS match	no IPS match
TSBT.R55.esd	nadh-cytochrome b5 reductase	441	20	1.33571E-7	51.85%	1	C:cell part		no IPS match	no IPS match	no IPS match	no IPS match	no IPS match
TSAB.R46.esd	---NA---	208	0			0			no IPS match	no IPS match	no IPS match	no IPS match	no IPS match
TSCA.R77.esd	atp-binding domain-containing protein 3	458	20	6.26727E-10	75.65%	2	F:ATP binding; P:tRNA processing		no IPS match	no IPS match	no IPS match	no IPS match	no IPS match
TSCA.R20.esd	---NA---	522	0			0			SignalP (SIGNALP)	SignalP (SIGNALP)	SignalP (SIGNALP)	SignalP (SIGNALP)	SignalP (SIGNALP)
TSCA.R11.esd	acylpeptide hydrolase	483	15	8.36061E-10	48.86666666666667%	6	P:proteolysis; F:serine-type endopeptidase activity; F:serine-type peptidase activity; F:hydrolase activity; P:carbohydrate metabolic process; C:C		no IPS match	no IPS match	no IPS match	no IPS match	no IPS match
TSAT.R53.esd	---NA---	402	0			0			no IPS match	no IPS match	no IPS match	no IPS match	no IPS match
TSBH.R29.esd	---NA---	405	0			0			no IPS match	no IPS match	no IPS match	no IPS match	no IPS match
TSCD.R88.esd	---NA---	420	0			0			no IPS match	no IPS match	no IPS match	no IPS match	no IPS match
TSAT.R77.esd	---NA---	220	0			0			no IPS match	no IPS match	no IPS match	no IPS match	no IPS match
TSAX.R48.esd	heat shock 10kd protein 1	419	20	7.83165E-16	81.2%	9	P:protein folding; F:chaperone binding; F:ATP binding; C:mitochondrial matrix; F:unfolded protein binding; P:response to unfolded protein; P:activation of caspase activity; F:hormone activity; C:extracellular region		IPR018116; SignalP (SIGNALP)	IPR018116; SignalP (SIGNALP)	IPR018116; SignalP (SIGNALP)	IPR018116; SignalP (SIGNALP)	IPR018116; SignalP (SIGNALP)
TSAM.R62.esd	nucleosome assembly protein 1-like 1	303	20	7.39092E-17	63.5%	8	F:histone binding; P:positive regulation of transcription from RNA polymerase II promoter; P:primitive hemopoiesis; P:protein homooligomerization; P:nucleosome assembly; C:cytoplasm; F:cyclin binding; C:nucleus		no IPS match	no IPS match	no IPS match	no IPS match	no IPS match
TSBC.R56.esd	protein phosphatase 1 regulatory subunit 12b (myosin phosphatase targeting subunit 2)	517	1	1.55742E-4	65.0%	0			no IPS match	no IPS match	no IPS match	no IPS match	no IPS match
TSCB.R50.esd	---NA---	533	0			0			no IPS match	no IPS match	no IPS match	no IPS match	no IPS match
TSAW.R77.esd	---NA---	180	0			0			no IPS match	no IPS match	no IPS match	no IPS match	no IPS match
TSBB.R43.esd	---NA---	476	0			0			no IPS match	no IPS match	no IPS match	no IPS match	no IPS match
TSBT.R73.esd	---NA---	276	0			0			SignalP (SIGNALP)	SignalP (SIGNALP)	SignalP (SIGNALP)	SignalP (SIGNALP)	SignalP (SIGNALP)
TSBM.R76.esd	---NA---	114	0			0			no IPS match	no IPS match	no IPS match	no IPS match	no IPS match
TSAM.R40.esd	---NA---	270	0			0			no IPS match	no IPS match	no IPS match	no IPS match	no IPS match
TSAQ.R58.esd	arginyl-trna synthetase	471	20	4.19218E-46	74.65%	4	F:aminoacyl-tRNA ligase activity; P:tRNA aminoacylation for protein translation; F:nucleotide binding; C:intracellular part		no IPS match	no IPS match	no IPS match	no IPS match	no IPS match
TSAN.R57.esd	---NA---	448	0			0			no IPS match	no IPS match	no IPS match	no IPS match	no IPS match
TSAL.R49.esd	---NA---	181	0			0			SignalP (SIGNALP)	SignalP (SIGNALP)	SignalP (SIGNALP)	SignalP (SIGNALP)	SignalP (SIGNALP)
TSBR.R86.esd	phosphatidylinositol glycan anchor class t	569	20	2.94311E-35	52.55%	4	P:GPI anchor biosynthetic process; C:integral to membrane; C:endoplasmic reticulum membrane; P:developmental process		no IPS match	no IPS match	no IPS match	no IPS match	no IPS match
TSAU.R18.esd	---NA---	107	0			0			no IPS match	no IPS match	no IPS match	no IPS match	no IPS match
TSBX.R90.esd	eukaryotic translation initiation factor	480	20	5.07886E-28	70.45%	3	C:cytoplasm; P:somatic stem cell maintenance; F:translation initiation factor activity		no IPS match	no IPS match	no IPS match	no IPS match	no IPS match
TSBT.R89.esd	---NA---	139	0			0			no IPS match	no IPS match	no IPS match	no IPS match	no IPS match
TSBT.R65.esd	---NA---	388	0			0			no IPS match	no IPS match	no IPS match	no IPS match	no IPS match
TSAM.R32.esd	phosphoglucose isomerase	444	20	1.95855E-29	52.25%	5	F:glucose-6-phosphate isomerase activity; C:cytoplasm; P:glycolysis; P:gluconeogenesis; F:isomerase activity		no IPS match	no IPS match	no IPS match	no IPS match	no IPS match
TSAK.R28.esd	---NA---	228	0			0			SignalP (SIGNALP)	SignalP (SIGNALP)	SignalP (SIGNALP)	SignalP (SIGNALP)	SignalP (SIGNALP)
TSBT.R96.esd	sjchgc05531 protein	440	20	5.42117E-25	75.9%	2	F:ferrochelatase activity; P:heme biosynthetic process	EC:4.99.1.1	no IPS match	no IPS match	no IPS match	no IPS match	no IPS match
TSBU.R50.esd	---NA---	531	0			0			no IPS match	no IPS match	no IPS match	no IPS match	no IPS match
TSAP.R91.esd	acidic leucine-rich nuclear phosphoprotein 32-related protein (anp32 acidic nuclear phospho protein)	494	20	1.76698E-28	66.7%	3	F:protein binding; C:intracellular membrane-bounded organelle; C:cytoplasmic part		no IPS match	no IPS match	no IPS match	no IPS match	no IPS match
TSAQ.R55.esd	---NA---	485	0			0			no IPS match	no IPS match	no IPS match	no IPS match	no IPS match
TSAC.R16.esd	---NA---	426	0			0			SignalP (SIGNALP)	SignalP (SIGNALP)	SignalP (SIGNALP)	SignalP (SIGNALP)	SignalP (SIGNALP)
TSBD.R56.esd	---NA---	362	0			0			SignalP (SIGNALP)	SignalP (SIGNALP)	SignalP (SIGNALP)	SignalP (SIGNALP)	SignalP (SIGNALP)
TSBU.R74.esd	---NA---	242	0			0			SignalP (SIGNALP)	SignalP (SIGNALP)	SignalP (SIGNALP)	SignalP (SIGNALP)	SignalP (SIGNALP)
TSBX.R77.esd	kynu_schja ame: full=kynureninase ame: full=l-kynurenine hydrolase	444	5	1.62573E-5	61.8%	9	F:pyridoxal phosphate binding; F:kynureninase activity; F:hydrolase activity; C:cytoplasm; P:pyridine nucleotide biosynthetic process; P:tryptophan catabolic process; F:catalytic activity; P:NAD biosynthetic process; P:metabolic process		no IPS match	no IPS match	no IPS match	no IPS match	no IPS match
TSBU.R59.esd	growth factor receptor bound protein 2	509	20	1.03064E-21	55.1%	6	P:meiosis; C:membrane-bounded organelle; F:protein binding; P:signal transduction; C:cytoplasm; C:membrane		IPR000108; IPR001452; IPR020473; G3DSA:2.30.30.40 (GENE3D), PTHR10661 (PANTHER), PTHR10661:SF23 (PANTHER)	IPR000108; IPR001452; IPR020473; G3DSA:2.30.30.40 (GENE3D), PTHR10661 (PANTHER), PTHR10661:SF23 (PANTHER)	IPR000108; IPR001452; IPR020473; G3DSA:2.30.30.40 (GENE3D), PTHR10661 (PANTHER), PTHR10661:SF23 (PANTHER)	IPR000108; IPR001452; IPR020473; G3DSA:2.30.30.40 (GENE3D), PTHR10661 (PANTHER), PTHR10661:SF23 (PANTHER)	IPR000108; IPR001452; IPR020473; G3DSA:2.30.30.40 (GENE3D), PTHR10661 (PANTHER), PTHR10661:SF23 (PANTHER)
TSAL.R95.esd	guanine-nucleotide-exchange-factor [Schistosoma mansoni]	400	1	2.34613E-4	77.0%	0			SignalP (SIGNALP)	SignalP (SIGNALP)	SignalP (SIGNALP)	SignalP (SIGNALP)	SignalP (SIGNALP)
TSBQ.R6.esd	---NA---	466	0			0			SignalP (SIGNALP)	SignalP (SIGNALP)	SignalP (SIGNALP)	SignalP (SIGNALP)	SignalP (SIGNALP)
TSCC.R4.esd	guanine nucleotide-binding protein beta 5 (g protein beta5)	354	20	2.2415E-23	85.25%	6	C:heterotrimeric G-protein complex; F:signal transducer activity; F:protein binding; P:G-protein coupled receptor protein signaling pathway; C:nucleus; F:GTPase activity	EC:3.6.5.1; EC:3.6.5.2; EC:3.6.5.3; EC:3.6.5.4	no IPS match	no IPS match	no IPS match	no IPS match	no IPS match
TSBG.R11.esd	dynein heavy chain	357	20	7.21588E-6	51.3%	11	P:microtubule-based movement; C:cilium; C:microtubule; F:nucleotide binding; F:nucleoside-triphosphatase activity; F:ATP binding; F:microtubule motor activity; F:ATPase activity; C:dynein complex; C:axonemal dynein complex; P:ciliary or flagellar motility		no IPS match	no IPS match	no IPS match	no IPS match	no IPS match
TSAQ.R3.esd	phospholipid-transporting atpase	464	20	1.7289E-27	63.15%	1	F:catalytic activity		SignalP (SIGNALP)	SignalP (SIGNALP)	SignalP (SIGNALP)	SignalP (SIGNALP)	SignalP (SIGNALP)
TSBE.R78.esd	20s proteasome subunit alpha 8	196	20	1.62222E-13	78.3%	6	P:mitotic spindle elongation; C:proteasome core complex; P:cell proliferation; P:ubiquitin-dependent protein catabolic process; C:cytosol; F:threonine-type endopeptidase activity	EC:3.4.25.0	no IPS match	no IPS match	no IPS match	no IPS match	no IPS match
TSBB.R30.esd	---NA---	201	0			0			no IPS match	no IPS match	no IPS match	no IPS match	no IPS match
TSCG.R94.esd	---NA---	491	0			0			no IPS match	no IPS match	no IPS match	no IPS match	no IPS match
TSAM.R13.esd	hypothetical protein [Schistosoma mansoni]	321	1	1.40442E-8	48.0%	0			SignalP (SIGNALP)	SignalP (SIGNALP)	SignalP (SIGNALP)	SignalP (SIGNALP)	SignalP (SIGNALP)
TSBO.R18.esd	---NA---	218	0			0			no IPS match	no IPS match	no IPS match	no IPS match	no IPS match
TSBU.R35.esd	---NA---	585	0			0			SignalP (SIGNALP)	SignalP (SIGNALP)	SignalP (SIGNALP)	SignalP (SIGNALP)	SignalP (SIGNALP)
TSBC.R38.esd	---NA---	189	0			0			no IPS match	no IPS match	no IPS match	no IPS match	no IPS match
TSBE.R41.esd	hypothetical protein [Schistosoma mansoni]	329	3	1.61382E-5	59.666666666666664%	0			no IPS match	no IPS match	no IPS match	no IPS match	no IPS match
TSCG.R43.esd	mmp37-like mitochondrial	537	20	1.34205E-12	55.1%	4	C:mitochondrion; C:extrinsic to mitochondrial inner membrane; P:protein import into mitochondrial matrix; P:protein transport		no IPS match	no IPS match	no IPS match	no IPS match	no IPS match
TSBX.R38.esd	histone-lysine n-methyltransferase	294	8	5.20761E-12	62.125%	2	F:methyltransferase activity; F:transferase activity		no IPS match	no IPS match	no IPS match	no IPS match	no IPS match
TSBB.R85.esd	mitochondrial ribosomal protein l36	440	13	6.00773E-16	61.0%	5	F:structural constituent of ribosome; P:translation; C:ribonucleoprotein complex; C:ribosome; C:intracellular		SignalP (SIGNALP)	SignalP (SIGNALP)	SignalP (SIGNALP)	SignalP (SIGNALP)	SignalP (SIGNALP)
TSAK.R83.esd	---NA---	303	0			0			SignalP (SIGNALP)	SignalP (SIGNALP)	SignalP (SIGNALP)	SignalP (SIGNALP)	SignalP (SIGNALP)
TSAR.R5.esd	---NA---	388	0			0			SignalP (SIGNALP)	SignalP (SIGNALP)	SignalP (SIGNALP)	SignalP (SIGNALP)	SignalP (SIGNALP)
TSCE.R69.esd	cathepsin b	529	20	5.05895E-33	60.6%	2	F:hydrolase activity; P:salivary gland cell autophagic cell death		no IPS match	no IPS match	no IPS match	no IPS match	no IPS match
TSBB.R68.esd	---NA---	481	0			0			no IPS match	no IPS match	no IPS match	no IPS match	no IPS match
TSCE.R91.esd	---NA---	501	0			0			no IPS match	no IPS match	no IPS match	no IPS match	no IPS match
TSAY.R3.esd	---NA---	134	0			0			SignalP (SIGNALP)	SignalP (SIGNALP)	SignalP (SIGNALP)	SignalP (SIGNALP)	SignalP (SIGNALP)
TSAW.R93.esd	splicing factor subunit 2	472	20	6.24987E-50	90.0%	5	F:nucleic acid binding; ; C:spliceosomal complex; F:zinc ion binding; P:nuclear mRNA splicing, via spliceosome		SignalP (SIGNALP)	SignalP (SIGNALP)	SignalP (SIGNALP)	SignalP (SIGNALP)	SignalP (SIGNALP)
TSCF.R86.esd	dihydropyrimidine dehydrogenase	460	20	2.35459E-33	82.55%	18	C:cytosol; F:dihydroorotate oxidase activity; P:purine base catabolic process; P:uracil catabolic process; P:oxidation reduction; F:electron carrier activity; F:dihydropyrimidine dehydrogenase (NADP+) activity; F:4 iron, 4 sulfur cluster binding; F:dihydrouracil dehydrogenase (NAD+) activity; P:UMP biosynthetic process; P:thymine catabolic process; F:protein homodimerization activity; F:FAD bindi…	EC:1.3.3.1; EC:1.3.1.2; EC:1.3.1.1	no IPS match	no IPS match	no IPS match	no IPS match	no IPS match
TSCE.R88.esd	protein kinase	477	15	2.21825E-23	69.66666666666667%	4	F:kinase activity; F:protein kinase activity; F:ATP binding; P:protein amino acid phosphorylation		no IPS match	no IPS match	no IPS match	no IPS match	no IPS match
TSBX.R75.esd	---NA---	298	0			0			no IPS match	no IPS match	no IPS match	no IPS match	no IPS match
TSBG.R70.esd	mgc80567 protein	329	20	8.26913E-10	73.65%	2	F:F; P:P		no IPS match	no IPS match	no IPS match	no IPS match	no IPS match
TSCD.R72.esd	arp2 actin-related protein 2 homolog	486	20	4.06387E-65	86.75%	6	C:cytoplasm; C:Arp2/3 protein complex; F:actin binding; F:ATP binding; P:cellular component movement; C:cell projection		no IPS match	no IPS match	no IPS match	no IPS match	no IPS match
TSAJ.R47.esd	cg6650 cg6650-pa	496	2	2.07693E-4	44.0%	0			no IPS match	no IPS match	no IPS match	no IPS match	no IPS match
TSBV.R45.esd	hla-b associated transcript 1	493	20	5.64478E-51	95.5%	14	P:neutral amino acid transport; P:cellular amino acid metabolic process; F:peptide antigen binding; F:RNA binding; F:ATP-dependent RNA helicase activity; F:L-cystine transmembrane transporter activity; F:neutral amino acid transmembrane transporter activity; F:identical protein binding; P:protein complex assembly; F:ATP binding; C:spliceosomal complex; P:nuclear mRNA splicing, via spliceosome; P:…		no IPS match	no IPS match	no IPS match	no IPS match	no IPS match
TSAJ.R6.esd	ribosomal protein l29	273	2	5.51503E-6	73.0%	4	F:structural constituent of ribosome; P:translation; C:ribosome; C:intracellular		no IPS match	no IPS match	no IPS match	no IPS match	no IPS match
TSBM.R27.esd	peptidylprolyl isomerase c	357	20	2.46801E-18	44.25%	10	F:cyclosporin A binding; F:peptidyl-prolyl cis-trans isomerase activity; F:peptide binding; C:cytoplasm; P:signal transduction; C:endoplasmic reticulum lumen; F:isomerase activity; P:protein folding; C:endoplasmic reticulum; F:unfolded protein binding		no IPS match	no IPS match	no IPS match	no IPS match	no IPS match
TSBM.R79.esd	---NA---	281	0			0			no IPS match	no IPS match	no IPS match	no IPS match	no IPS match
TSBQ.R84.esd	---NA---	466	0			0			IPR013032	IPR013033	IPR013034	IPR013035	IPR013036
TSBI.R69.esd	---NA---	516	0			0			PS51257 (PROFILE)	PS51257 (PROFILE)	PS51257 (PROFILE)	PS51257 (PROFILE)	PS51257 (PROFILE)
TSBA.R15.esd	---NA---	218	0			0			no IPS match	no IPS match	no IPS match	no IPS match	no IPS match
TSCC.R19.esd	---NA---	203	0			0			no IPS match	no IPS match	no IPS match	no IPS match	no IPS match
TSAW.R59.esd	---NA---	357	0			0			no IPS match	no IPS match	no IPS match	no IPS match	no IPS match
TSCD.R82.esd	---NA---	285	0			0			no IPS match	no IPS match	no IPS match	no IPS match	no IPS match
TSBR.R14.esd	protein archease	509	3	2.46449E-7	55.666666666666664%	0			no IPS match	no IPS match	no IPS match	no IPS match	no IPS match
TSBS.R78.esd	26s proteasome regulatory chain 4	315	20	1.42194E-33	94.1%	8	F:endopeptidase activity; P:protein catabolic process; C:proteasome regulatory particle; F:ATP binding; F:nucleoside-triphosphatase activity; P:proteolysis; C:nucleus; C:cytosol	EC:3.6.1.15	SignalP (SIGNALP)	SignalP (SIGNALP)	SignalP (SIGNALP)	SignalP (SIGNALP)	SignalP (SIGNALP)
TSAX.R65.esd	---NA---	269	0			0			no IPS match	no IPS match	no IPS match	no IPS match	no IPS match
TSBZ.R35.esd	eukaryotic translation initiation factor subunit 1 alpha	449	20	7.44953E-35	74.7%	4	F:RNA binding; C:eukaryotic translation initiation factor 2 complex; F:translation initiation factor activity; P:regulation of translation		no IPS match	no IPS match	no IPS match	no IPS match	no IPS match
TSBT.R95.esd	---NA---	371	0			0			no IPS match	no IPS match	no IPS match	no IPS match	no IPS match
TSAD.R14.esd	loc446941 protein	236	20	4.24699E-14	77.25%	1	C:centriole		no IPS match	no IPS match	no IPS match	no IPS match	no IPS match
TSAL.R61.esd	---NA---	412	0			0			no IPS match	no IPS match	no IPS match	no IPS match	no IPS match
TSCE.R80.esd	---NA---	388	0			0			SignalP (SIGNALP)	SignalP (SIGNALP)	SignalP (SIGNALP)	SignalP (SIGNALP)	SignalP (SIGNALP)
TSBG.R20.esd	---NA---	283	0			0			no IPS match	no IPS match	no IPS match	no IPS match	no IPS match
TSAQ.R43.esd	---NA---	484	0			0			no IPS match	no IPS match	no IPS match	no IPS match	no IPS match
TSAA.R1.esd	gamma 2	478	20	1.09074E-54	89.9%	8	C:protein complex; F:GTP binding; P:microtubule-based process; P:protein polymerization; C:pericentriolar material; C:spindle microtubule; C:cytoplasmic microtubule; F:GTPase activity	EC:3.6.5.1; EC:3.6.5.2; EC:3.6.5.3; EC:3.6.5.4	no IPS match	no IPS match	no IPS match	no IPS match	no IPS match
TSAO.R53.esd	na+ k+ atpase alpha subunit	359	20	6.19202E-38	82.4%	21	F:proton-transporting ATPase activity, rotational mechanism; P:regulation of tube diameter, open tracheal system; P:regulation of cell shape; F:hydrogen-exporting ATPase activity, phosphorylative mechanism; P:regulation of tube length, open tracheal system; P:septate junction assembly; P:response to mechanical stimulus; F:hydrogen ion transporting ATP synthase activity, rotational mechanism; P:de…	EC:3.6.3.14; EC:3.6.3.6; EC:3.6.3.9	no IPS match	no IPS match	no IPS match	no IPS match	no IPS match
TSAL.R46.esd	---NA---	372	0			0			SignalP (SIGNALP)	SignalP (SIGNALP)	SignalP (SIGNALP)	SignalP (SIGNALP)	SignalP (SIGNALP)
TSAT.R72.esd	importin 8	521	20	5.0977E-19	58.7%	2	P:transport; C:cell part		no IPS match	no IPS match	no IPS match	no IPS match	no IPS match
TSBN.R66.esd	metallo-beta-lactamase superfamily protein	319	20	1.09225E-9	57.7%	2	F:F; F:hydrolase activity		no IPS match	no IPS match	no IPS match	no IPS match	no IPS match
TSCE.R33.esd	---NA---	517	0			0			no IPS match	no IPS match	no IPS match	no IPS match	no IPS match
TSAU.R31.esd	---NA---	341	0			0			SignalP (SIGNALP)	SignalP (SIGNALP)	SignalP (SIGNALP)	SignalP (SIGNALP)	SignalP (SIGNALP)
TSAX.R79.esd	---NA---	495	0			0			no IPS match	no IPS match	no IPS match	no IPS match	no IPS match
TSBL.R30.esd	---NA---	104	0			0			no IPS match	no IPS match	no IPS match	no IPS match	no IPS match
TSAA.R62.esd	---NA---	544	0			0			no IPS match	no IPS match	no IPS match	no IPS match	no IPS match
TSBX.R55.esd	---NA---	493	0			0			no IPS match	no IPS match	no IPS match	no IPS match	no IPS match
TSCG.R85.esd	duf543 domain-containing protein	375	3	5.76189E-11	81.33333333333333%	0			no IPS match	no IPS match	no IPS match	no IPS match	no IPS match
TSAH.R77.esd	---NA---	214	0			0			no IPS match	no IPS match	no IPS match	no IPS match	no IPS match
TSAG.R52.esd	---NA---	153	0			0			no IPS match	no IPS match	no IPS match	no IPS match	no IPS match
TSAT.R61.esd	---NA---	330	0			0			SignalP (SIGNALP)	SignalP (SIGNALP)	SignalP (SIGNALP)	SignalP (SIGNALP)	SignalP (SIGNALP)
TSAR.R91.esd	---NA---	250	0			0			SignalP (SIGNALP)	SignalP (SIGNALP)	SignalP (SIGNALP)	SignalP (SIGNALP)	SignalP (SIGNALP)
TSCA.R95.esd	---NA---	548	0			0			no IPS match	no IPS match	no IPS match	no IPS match	no IPS match
TSBI.R43.esd	---NA---	201	0			0			SignalP (SIGNALP)	SignalP (SIGNALP)	SignalP (SIGNALP)	SignalP (SIGNALP)	SignalP (SIGNALP)
TSBY.R30.esd	---NA---	303	0			0			no IPS match	no IPS match	no IPS match	no IPS match	no IPS match
TSBF.R68.esd	---NA---	339	0			0			no IPS match	no IPS match	no IPS match	no IPS match	no IPS match
TSAJ.R82.esd	---NA---	543	0			0			SignalP (SIGNALP)	SignalP (SIGNALP)	SignalP (SIGNALP)	SignalP (SIGNALP)	SignalP (SIGNALP)
TSAW.R74.esd	---NA---	492	0			0			no IPS match	no IPS match	no IPS match	no IPS match	no IPS match
TSAA.R75.esd	translocase of outer mitochondrial membrane 70 homolog a	352	20	3.15308E-18	67.15%	4	; F:protein transmembrane transporter activity; C:mitochondrial outer membrane translocase complex; C:integral to membrane		no IPS match	no IPS match	no IPS match	no IPS match	no IPS match
TSAO.R61.esd	---NA---	475	0			0			no IPS match	no IPS match	no IPS match	no IPS match	no IPS match
TSAI.R36.esd	---NA---	544	0			0			no IPS match	no IPS match	no IPS match	no IPS match	no IPS match
TSBZ.R29.esd	---NA---	449	0			0			no IPS match	no IPS match	no IPS match	no IPS match	no IPS match
TSBD.R82.esd	---NA---	441	0			0			no IPS match	no IPS match	no IPS match	no IPS match	no IPS match
TSCC.R37.esd	---NA---	436	0			0			SignalP (SIGNALP)	SignalP (SIGNALP)	SignalP (SIGNALP)	SignalP (SIGNALP)	SignalP (SIGNALP)
TSCD.R6.esd	---NA---	419	0			0			no IPS match	no IPS match	no IPS match	no IPS match	no IPS match
TSCA.R72.esd	nacht and ankyrin domain protein	537	20	4.89391E-39	51.15%	10	P:protein targeting; C:membrane; P:protein import; F:ATP binding; P:protein ubiquitination; P:intracellular protein transport; F:protein binding; F:ubiquitin-protein ligase activity; C:ubiquitin ligase complex; F:binding		no IPS match	no IPS match	no IPS match	no IPS match	no IPS match
TSCA.R38.esd	---NA---	508	0			0			no IPS match	no IPS match	no IPS match	no IPS match	no IPS match
TSAN.R68.esd	cytochrome c oxidase subunit ii	476	20	7.11857E-46	86.6%	8	C:mitochondrial inner membrane; F:copper ion binding; F:electron carrier activity; F:heme binding; P:transport; C:integral to membrane; P:respiratory electron transport chain; F:cytochrome-c oxidase activity	EC:1.9.3.1	no IPS match	no IPS match	no IPS match	no IPS match	no IPS match
TSBC.R19.esd	---NA---	481	0			0			no IPS match	no IPS match	no IPS match	no IPS match	no IPS match
TSBO.R89.esd	hypotheticial protein	426	4	5.93467E-8	70.0%	0			no IPS match	no IPS match	no IPS match	no IPS match	no IPS match
TSCD.R56.esd	---NA---	448	0			0			SignalP (SIGNALP)	SignalP (SIGNALP)	SignalP (SIGNALP)	SignalP (SIGNALP)	SignalP (SIGNALP)
TSBR.R38.esd	---NA---	336	0			0			no IPS match	no IPS match	no IPS match	no IPS match	no IPS match
TSAM.R92.esd	putative peroxidase [Taenia solium]	302	1	1.1129E-14	100.0%	1	F:peroxidase activity	EC:1.11.1.7	no IPS match	no IPS match	no IPS match	no IPS match	no IPS match
TSBO.R37.esd	tuftelin-interacting protein 11	488	5	1.67303E-18	59.8%	2	F:nucleic acid binding; C:intracellular		no IPS match	no IPS match	no IPS match	no IPS match	no IPS match
TSBP.R43.esd	mitochondrial atp synthase b chain	503	20	1.56527E-27	57.15%	2	P:cellular process; P:transport		no IPS match	no IPS match	no IPS match	no IPS match	no IPS match
TSAO.R24.esd	---NA---	443	0			0			no IPS match	no IPS match	no IPS match	no IPS match	no IPS match
TSAR.R30.esd	---NA---	285	0			0			no IPS match	no IPS match	no IPS match	no IPS match	no IPS match
TSAO.R74.esd	---NA---	502	0			0			no IPS match	no IPS match	no IPS match	no IPS match	no IPS match
TSCG.R88.esd	splicing factor	443	20	2.74663E-53	70.25%	4	C:cytoskeleton; F:transcription coactivator activity; C:nucleoplasm; P:transcription		no IPS match	no IPS match	no IPS match	no IPS match	no IPS match
TSBB.R1.esd	---NA---	475	0			0			no IPS match	no IPS match	no IPS match	no IPS match	no IPS match
TSAW.R40.esd	---NA---	243	0			0			no IPS match	no IPS match	no IPS match	no IPS match	no IPS match
TSAO.R22.esd	sec11 homolog c	498	20	4.90112E-34	87.1%	6	C:endoplasmic reticulum membrane; C:microsome; P:signal peptide processing; C:integral to membrane; F:serine-type peptidase activity; P:proteolysis		IPR001733; IPR015927; IPR019756; IPR019759	IPR001733; IPR015927; IPR019756; IPR019760	IPR001733; IPR015927; IPR019756; IPR019761	IPR001733; IPR015927; IPR019756; IPR019762	IPR001733; IPR015927; IPR019756; IPR019763
TSBR.R59.esd	---NA---	497	0			0			no IPS match	no IPS match	no IPS match	no IPS match	no IPS match
TSAG.R96.esd	ubiquinol-cytochrome c reductase complex ( kd)	347	5	3.63737E-5	64.8%	3	F:ubiquinol-cytochrome-c reductase activity; C:mitochondrial envelope; P:mitochondrial electron transport, ubiquinol to cytochrome c		no IPS match	no IPS match	no IPS match	no IPS match	no IPS match
TSCF.R18.esd	---NA---	224	0			0			no IPS match	no IPS match	no IPS match	no IPS match	no IPS match
TSAK.R92.esd	---NA---	387	0			0			no IPS match	no IPS match	no IPS match	no IPS match	no IPS match
TSAZ.R16.esd	---NA---	381	0			0			no IPS match	no IPS match	no IPS match	no IPS match	no IPS match
TSBS.R34.esd	---NA---	397	0			0			no IPS match	no IPS match	no IPS match	no IPS match	no IPS match
TSAD.R19.esd	atp h+ mitochondrial f1 delta subunit	494	20	2.54561E-35	70.75%	4	F:hydrogen ion transmembrane transporter activity; C:mitochondrial proton-transporting ATP synthase complex, catalytic core F(1); C:lipid particle; P:proton transport		SignalP (SIGNALP)	SignalP (SIGNALP)	SignalP (SIGNALP)	SignalP (SIGNALP)	SignalP (SIGNALP)
TSAN.R80.esd	nadh dehydrogenase	520	20	6.79453E-64	94.95%	9	P:response to oxidative stress; P:transport; F:NADH dehydrogenase (ubiquinone) activity; C:mitochondrial respiratory chain complex I; F:electron carrier activity; F:4 iron, 4 sulfur cluster binding; P:mitochondrial electron transport, NADH to ubiquinone; P:mitochondrial respiratory chain complex I assembly; F:iron ion binding	EC:1.6.5.3	no IPS match	no IPS match	no IPS match	no IPS match	no IPS match
TSAM.R16.esd	---NA---	217	0			0			no IPS match	no IPS match	no IPS match	no IPS match	no IPS match
TSBR.R21.esd	---NA---	531	0			0			no IPS match	no IPS match	no IPS match	no IPS match	no IPS match
TSCB.R32.esd	---NA---	542	0			0			no IPS match	no IPS match	no IPS match	no IPS match	no IPS match
TSBT.R72.esd	---NA---	565	0			0			no IPS match	no IPS match	no IPS match	no IPS match	no IPS match
TSAS.R45.esd	---NA---	263	0			0			no IPS match	no IPS match	no IPS match	no IPS match	no IPS match
TSAX.R60.esd	cytochrome c-type heme lyase	324	20	1.41256E-17	82.5%	3	C:mitochondrial inner membrane; F:holocytochrome-c synthase activity; P:cytochrome c-heme linkage	EC:4.4.1.17	no IPS match	no IPS match	no IPS match	no IPS match	no IPS match
TSCF.R37.esd	---NA---	456	0			0			no IPS match	no IPS match	no IPS match	no IPS match	no IPS match
TSBD.R80.esd	---NA---	506	0			0			no IPS match	no IPS match	no IPS match	no IPS match	no IPS match
TSBN.R13.esd	uracil phosphoribosyltransferase homolog	403	20	4.22854E-30	68.85%	1	F:transferase activity, transferring glycosyl groups		G3DSA:3.40.50.2020 (GENE3D), PTHR10285 (PANTHER), PTHR10285:SF1 (PANTHER), SSF53271 (SUPERFAMILY)	G3DSA:3.40.50.2020 (GENE3D), PTHR10285 (PANTHER), PTHR10285:SF1 (PANTHER), SSF53271 (SUPERFAMILY)	G3DSA:3.40.50.2020 (GENE3D), PTHR10285 (PANTHER), PTHR10285:SF1 (PANTHER), SSF53271 (SUPERFAMILY)	G3DSA:3.40.50.2020 (GENE3D), PTHR10285 (PANTHER), PTHR10285:SF1 (PANTHER), SSF53271 (SUPERFAMILY)	G3DSA:3.40.50.2020 (GENE3D), PTHR10285 (PANTHER), PTHR10285:SF1 (PANTHER), SSF53271 (SUPERFAMILY)
TSCG.R58.esd	basic-leucine zipper transcription -containing protein	484	4	5.41919E-9	59.75%	6	P:regulation of transcription, DNA-dependent; F:sequence-specific DNA binding; P:regulation of transcription; C:nucleus; F:DNA binding; F:transcription factor activity		no IPS match	no IPS match	no IPS match	no IPS match	no IPS match
TSBO.R6.esd	ethylmalonic encephalopathy 1	328	20	9.43919E-14	75.85%	3	F:metal ion binding; F:hydrolase activity; C:mitochondrion		no IPS match	no IPS match	no IPS match	no IPS match	no IPS match
TSCA.R70.esd	---NA---	381	0			0			no IPS match	no IPS match	no IPS match	no IPS match	no IPS match
TSBP.R51.esd	---NA---	162	0			0			SignalP (SIGNALP)	SignalP (SIGNALP)	SignalP (SIGNALP)	SignalP (SIGNALP)	SignalP (SIGNALP)
TSAC.R49.esd	---NA---	303	0			0			SignalP (SIGNALP)	SignalP (SIGNALP)	SignalP (SIGNALP)	SignalP (SIGNALP)	SignalP (SIGNALP)
TSAX.R71.esd	orm1-like protein 2	495	20	2.69455E-32	64.75%	1	C:membrane		no IPS match	no IPS match	no IPS match	no IPS match	no IPS match
TSCF.R49.esd	---NA---	408	0			0			no IPS match	no IPS match	no IPS match	no IPS match	no IPS match
TSBR.R17.esd	glycogenin cg9480- isoform b	197	10	1.37648E-4	72.9%	4	P:glycogen biosynthetic process; F:glycogenin glucosyltransferase activity; F:transferase activity; F:transferase activity, transferring glycosyl groups		no IPS match	no IPS match	no IPS match	no IPS match	no IPS match
TSBX.R60.esd	GG12689 [Drosophila erecta]	523	1	1.24548E-4	50.0%	3	F:chitin binding; P:chitin metabolic process; C:extracellular region		no IPS match	no IPS match	no IPS match	no IPS match	no IPS match
TSAR.R93.esd	---NA---	448	0			0			no IPS match	no IPS match	no IPS match	no IPS match	no IPS match
TSCD.R52.esd	---NA---	405	0			0			no IPS match	no IPS match	no IPS match	no IPS match	no IPS match
TSAQ.R5.esd	---NA---	124	0			0			SignalP (SIGNALP)	SignalP (SIGNALP)	SignalP (SIGNALP)	SignalP (SIGNALP)	SignalP (SIGNALP)
TSCF.R14.esd	mitochondrial hydrogen-transporting atp synthase coupling factor f	469	20	2.24328E-31	61.75%	1	C:lipid particle		SignalP (SIGNALP)	SignalP (SIGNALP)	SignalP (SIGNALP)	SignalP (SIGNALP)	SignalP (SIGNALP)
TSBD.R66.esd	---NA---	389	0			0			no IPS match	no IPS match	no IPS match	no IPS match	no IPS match
TSAA.R61.esd	---NA---	518	0			0			no IPS match	no IPS match	no IPS match	no IPS match	no IPS match
TSAK.R80.esd	---NA---	395	0			0			no IPS match	no IPS match	no IPS match	no IPS match	no IPS match
TSCF.R70.esd	---NA---	521	0			0			no IPS match	no IPS match	no IPS match	no IPS match	no IPS match
TSBA.R25.esd	abl interactor 2	506	20	5.1701E-18	65.65%	1	C:cytoplasm		SignalP (SIGNALP)	SignalP (SIGNALP)	SignalP (SIGNALP)	SignalP (SIGNALP)	SignalP (SIGNALP)
TSAB.R82.esd	mediator of rna polymerase ii subunit 18 homolog	521	5	4.31546E-18	50.8%	3	P:regulation of transcription, DNA-dependent; P:transcription; C:nucleus		no IPS match	no IPS match	no IPS match	no IPS match	no IPS match
TSBP.R25.esd	heterogeneous nuclear ribonucleoprotein c (c1 c2)	555	20	8.75274E-29	79.35%	5	F:identical protein binding; C:spliceosomal complex; F:RNA binding; P:nuclear mRNA splicing, via spliceosome; F:nucleotide binding		no IPS match	no IPS match	no IPS match	no IPS match	no IPS match
TSBC.R21.esd	---NA---	480	0			0			no IPS match	no IPS match	no IPS match	no IPS match	no IPS match
TSBR.R81.esd	---NA---	519	0			0			no IPS match	no IPS match	no IPS match	no IPS match	no IPS match
TSBL.R3.esd	neural precursor cell developmentally down-regulated 4-like	356	20	1.0085E-15	90.8%	41	P:progesterone receptor signaling pathway; C:membrane raft; F:RNA polymerase binding; C:chromatin; P:protein ubiquitination during ubiquitin-dependent protein catabolic process; P:excretion; F:sodium channel inhibitor activity; F:protein C-terminus binding; P:neuron projection development; P:negative regulation of transcription from RNA polymerase II promoter in response to UV-induced DNA damage;…	EC:6.3.2.19	no IPS match	no IPS match	no IPS match	no IPS match	no IPS match
TSAL.R22.esd	spaghetti squash	262	20	1.62377E-13	77.3%	3	C:protein complex; F:calcium ion binding; F:protein binding		no IPS match	no IPS match	no IPS match	no IPS match	no IPS match
TSAA.R42.esd	poly(adp-ribose) polymerase	462	20	1.67079E-42	74.55%	14	F:protein N-terminus binding; P:DNA damage response, detection of DNA damage; C:nucleolus; F:metal ion binding; P:telomere maintenance; P:base-excision repair; F:identical protein binding; P:protein autoprocessing; F:NAD or NADH binding; P:protein amino acid ADP-ribosylation; P:regulation of growth rate; C:nuclear envelope; C:nucleoplasm; F:NAD+ ADP-ribosyltransferase activity	EC:2.4.2.30	no IPS match	no IPS match	no IPS match	no IPS match	no IPS match
TSBU.R27.esd	cdc37 cell division cycle 37 homolog	436	20	8.73473E-12	76.4%	8	P:regulation of type I interferon-mediated signaling pathway; P:regulation of interferon-gamma-mediated signaling pathway; F:Hsp90 protein binding; P:protein targeting; F:unfolded protein binding; C:cytosol; P:regulation of cyclin-dependent protein kinase activity; F:nucleotide binding		IPR004918; IPR013873; IPR013874; SSF101391 (SUPERFAMILY)	IPR004918; IPR013873; IPR013874; SSF101391 (SUPERFAMILY)	IPR004918; IPR013873; IPR013874; SSF101391 (SUPERFAMILY)	IPR004918; IPR013873; IPR013874; SSF101391 (SUPERFAMILY)	IPR004918; IPR013873; IPR013874; SSF101391 (SUPERFAMILY)
TSAG.R79.esd	---NA---	355	0			0			no IPS match	no IPS match	no IPS match	no IPS match	no IPS match
TSBA.R37.esd	---NA---	233	0			0			no IPS match	no IPS match	no IPS match	no IPS match	no IPS match
TSBL.R60.esd	major vault protein	466	20	4.52979E-40	71.45%	1	C:intracellular part		no IPS match	no IPS match	no IPS match	no IPS match	no IPS match
TSCE.R78.esd	valosin containing protein	338	20	5.62225E-35	73.25%	20	P:ER-associated protein catabolic process; P:embryonic development ending in birth or egg hatching; P:activation of caspase activity; P:positive regulation of growth rate; C:microsome; P:locomotion; P:double-strand break repair; C:cytosol; F:protein domain specific binding; P:protein ubiquitination; P:nematode larval development; P:ER to Golgi vesicle-mediated transport; P:retrograde protein tran…		no IPS match	no IPS match	no IPS match	no IPS match	no IPS match
TSAP.R36.esd	histone h2a	520	20	1.3322E-43	97.35%	7	P:defense response to bacterium; C:nucleosome; P:xenobiotic metabolic process; F:DNA binding; P:nucleosome assembly; P:defense response to fungus; C:nucleus		SignalP (SIGNALP)	SignalP (SIGNALP)	SignalP (SIGNALP)	SignalP (SIGNALP)	SignalP (SIGNALP)
TSCH.R61.esd	ribonucleotide reductase m2 polypeptide	376	20	4.70152E-35	46.65%	2	F:binding; P:deoxyribonucleotide metabolic process		no IPS match	no IPS match	no IPS match	no IPS match	no IPS match
TSBC.R35.esd	---NA---	320	0			0			no IPS match	no IPS match	no IPS match	no IPS match	no IPS match
TSAA.R60.esd	---NA---	452	0			0			no IPS match	no IPS match	no IPS match	no IPS match	no IPS match
TSBV.R43.esd	---NA---	360	0			0			no IPS match	no IPS match	no IPS match	no IPS match	no IPS match
TSAW.R45.esd	---NA---	464	0			0			no IPS match	no IPS match	no IPS match	no IPS match	no IPS match
TSAG.R83.esd	---NA---	516	0			0			no IPS match	no IPS match	no IPS match	no IPS match	no IPS match
TSAC.R61.esd	rna binding motif protein 5	522	20	5.36503E-32	61.9%	3	F:nucleic acid binding; C:intracellular; P:nuclear mRNA splicing, via spliceosome		no IPS match	no IPS match	no IPS match	no IPS match	no IPS match
TSAP.R46.esd	phosphoglycerate mutase	510	20	4.10882E-50	81.55%	2	P:glycolysis; F:phosphoglycerate mutase activity	EC:5.4.2.1	no IPS match	no IPS match	no IPS match	no IPS match	no IPS match
TSAF.R33.esd	---NA---	513	0			0			SignalP (SIGNALP)	SignalP (SIGNALP)	SignalP (SIGNALP)	SignalP (SIGNALP)	SignalP (SIGNALP)
TSBV.R68.esd	---NA---	516	0			0			no IPS match	no IPS match	no IPS match	no IPS match	no IPS match
TSBR.R34.esd	---NA---	501	0			0			no IPS match	no IPS match	no IPS match	no IPS match	no IPS match
TSAO.R75.esd	---NA---	348	0			0			no IPS match	no IPS match	no IPS match	no IPS match	no IPS match
TSBM.R38.esd	---NA---	164	0			0			no IPS match	no IPS match	no IPS match	no IPS match	no IPS match
TSAK.R90.esd	---NA---	385	0			0			no IPS match	no IPS match	no IPS match	no IPS match	no IPS match
TSBP.R86.esd	sjchgc02185 protein	495	3	4.07356E-9	62.666666666666664%	0			no IPS match	no IPS match	no IPS match	no IPS match	no IPS match
TSAQ.R11.esd	---NA---	306	0			0			SignalP (SIGNALP)	SignalP (SIGNALP)	SignalP (SIGNALP)	SignalP (SIGNALP)	SignalP (SIGNALP)
TSAJ.R27.esd	---NA---	372	0			0			SignalP (SIGNALP)	SignalP (SIGNALP)	SignalP (SIGNALP)	SignalP (SIGNALP)	SignalP (SIGNALP)
TSAR.R24.esd	---NA---	484	0			0			no IPS match	no IPS match	no IPS match	no IPS match	no IPS match
TSAN.R56.esd	---NA---	339	0			0			no IPS match	no IPS match	no IPS match	no IPS match	no IPS match
TSAF.R15.esd	---NA---	184	0			0			SignalP (SIGNALP)	SignalP (SIGNALP)	SignalP (SIGNALP)	SignalP (SIGNALP)	SignalP (SIGNALP)
TSAO.R11.esd	---NA---	531	0			0			no IPS match	no IPS match	no IPS match	no IPS match	no IPS match
TSBD.R16.esd	---NA---	264	0			0			SignalP (SIGNALP)	SignalP (SIGNALP)	SignalP (SIGNALP)	SignalP (SIGNALP)	SignalP (SIGNALP)
TSBK.R42.esd	protein camp- beta	422	20	6.98854E-49	94.75%	3	P:protein amino acid phosphorylation; F:ATP binding; F:protein serine/threonine kinase activity	EC:2.7.11.0	no IPS match	no IPS match	no IPS match	no IPS match	no IPS match
TSAL.R69.esd	---NA---	440	0			0			no IPS match	no IPS match	no IPS match	no IPS match	no IPS match
TSAD.R93.esd	---NA---	487	0			0			no IPS match	no IPS match	no IPS match	no IPS match	no IPS match
TSCB.R52.esd	---NA---	332	0			0			no IPS match	no IPS match	no IPS match	no IPS match	no IPS match
TSBQ.R18.esd	---NA---	103	0			0			no IPS match	no IPS match	no IPS match	no IPS match	no IPS match
TSAQ.R31.esd	universal minicircle sequence binding protein	406	20	4.99751E-15	44.1%	1	F:binding		no IPS match	no IPS match	no IPS match	no IPS match	no IPS match
TSBD.R84.esd	---NA---	429	0			0			no IPS match	no IPS match	no IPS match	no IPS match	no IPS match
TSAG.R15.esd	---NA---	369	0			0			no IPS match	no IPS match	no IPS match	no IPS match	no IPS match
TSAO.R76.esd	---NA---	240	0			0			no IPS match	no IPS match	no IPS match	no IPS match	no IPS match
TSBX.R81.esd	choline kinase isoform cra_b	448	20	1.32415E-7	81.3%	17	F:potassium ion binding; P:phosphatidylcholine biosynthetic process; P:potassium ion homeostasis; C:integral to membrane; F:choline kinase activity; P:potassium ion transport; F:cholinesterase activity; P:ATP biosynthetic process; P:choline metabolic process; F:ATP binding; F:magnesium ion binding; F:ethanolamine kinase activity; F:hydrogen:potassium-exchanging ATPase activity; F:protein homodime…	EC:2.7.1.32; EC:3.1.1.8; EC:2.7.1.82; EC:3.6.3.10	no IPS match	no IPS match	no IPS match	no IPS match	no IPS match
TSAB.R4.esd	---NA---	355	0			0			no IPS match	no IPS match	no IPS match	no IPS match	no IPS match
TSBI.R47.esd	---NA---	423	0			0			no IPS match	no IPS match	no IPS match	no IPS match	no IPS match
TSAI.R72.esd	---NA---	532	0			0			SignalP (SIGNALP)	SignalP (SIGNALP)	SignalP (SIGNALP)	SignalP (SIGNALP)	SignalP (SIGNALP)
TSAC.R14.esd	---NA---	579	0			0			no IPS match	no IPS match	no IPS match	no IPS match	no IPS match
TSAG.R24.esd	---NA---	507	0			0			no IPS match	no IPS match	no IPS match	no IPS match	no IPS match
TSCF.R52.esd	---NA---	364	0			0			SignalP (SIGNALP)	SignalP (SIGNALP)	SignalP (SIGNALP)	SignalP (SIGNALP)	SignalP (SIGNALP)
TSAP.R25.esd	---NA---	406	0			0			SignalP (SIGNALP)	SignalP (SIGNALP)	SignalP (SIGNALP)	SignalP (SIGNALP)	SignalP (SIGNALP)
TSAT.R78.esd	augmenter of liver regeneration	422	20	2.48314E-13	44.8%	1	C:mitochondrion		no IPS match	no IPS match	no IPS match	no IPS match	no IPS match
TSAH.R69.esd	---NA---	231	0			0			no IPS match	no IPS match	no IPS match	no IPS match	no IPS match
TSBT.R7.esd	lipase maturation factor	518	3	2.10005E-9	57.666666666666664%	0			SignalP (SIGNALP)	SignalP (SIGNALP)	SignalP (SIGNALP)	SignalP (SIGNALP)	SignalP (SIGNALP)
TSAM.R76.esd	---NA---	116	0			0			no IPS match	no IPS match	no IPS match	no IPS match	no IPS match
TSBG.R16.esd	---NA---	359	0			0			no IPS match	no IPS match	no IPS match	no IPS match	no IPS match
TSAK.R84.esd	---NA---	500	0			0			no IPS match	no IPS match	no IPS match	no IPS match	no IPS match
TSAU.R1.esd	---NA---	534	0			0			no IPS match	no IPS match	no IPS match	no IPS match	no IPS match
TSBU.R81.esd	39s ribosomal protein mitochondrial	480	20	6.39505E-39	58.1%	5	F:structural constituent of ribosome; P:translation; C:ribonucleoprotein complex; C:ribosome; C:intracellular		no IPS match	no IPS match	no IPS match	no IPS match	no IPS match
TSAN.R63.esd	---NA---	177	0			0			SignalP (SIGNALP)	SignalP (SIGNALP)	SignalP (SIGNALP)	SignalP (SIGNALP)	SignalP (SIGNALP)
TSAY.R44.esd	proteasome ( macropain) alpha 6	485	20	6.11467E-53	82.5%	10	C:cytosol; F:RNA binding; P:negative regulation of ubiquitin-protein ligase activity during mitotic cell cycle; C:mitochondrion; F:threonine-type endopeptidase activity; P:anaphase-promoting complex-dependent proteasomal ubiquitin-dependent protein catabolic process; P:positive regulation of ubiquitin-protein ligase activity during mitotic cell cycle; F:protein binding; C:proteasome core complex;…	EC:3.4.25.0	no IPS match	no IPS match	no IPS match	no IPS match	no IPS match
TSBO.R48.esd	chromobox protein homolog 1	316	20	7.08982E-17	87.1%	4	P:chromatin assembly or disassembly; C:chromatin; C:nucleus; F:chromatin binding		SignalP (SIGNALP)	SignalP (SIGNALP)	SignalP (SIGNALP)	SignalP (SIGNALP)	SignalP (SIGNALP)
TSAU.R82.esd	---NA---	501	0			0			no IPS match	no IPS match	no IPS match	no IPS match	no IPS match
TSBB.R59.esd	---NA---	488	0			0			no IPS match	no IPS match	no IPS match	no IPS match	no IPS match
TSCH.R54.esd	---NA---	341	0			0			no IPS match	no IPS match	no IPS match	no IPS match	no IPS match
TSAX.R7.esd	---NA---	456	0			0			SignalP (SIGNALP)	SignalP (SIGNALP)	SignalP (SIGNALP)	SignalP (SIGNALP)	SignalP (SIGNALP)
TSAQ.R46.esd	dead box atp-dependent rna helicase	479	20	4.75327E-42	80.45%	17	P:gamete generation; P:positive regulation of growth rate; F:nucleic acid binding; P:embryonic development ending in birth or egg hatching; C:cytoplasmic mRNA processing body; F:ATP-dependent helicase activity; P:mRNA metabolic process; P:hermaphrodite genitalia development; P:anti-apoptosis; F:ATP binding; P:nematode larval development; F:protein binding; C:P granule; P:morphogenesis of an epith…		SignalP (SIGNALP)	SignalP (SIGNALP)	SignalP (SIGNALP)	SignalP (SIGNALP)	SignalP (SIGNALP)
TSCA.R15.esd	member ras oncogene family	191	20	7.62369E-6	61.45%	15	P:protein transport; C:membrane; P:positive regulation of hormone secretion; P:transport; F:nucleotide binding; F:GTP binding; F:transcription factor binding; F:ATP binding; C:C; P:regulation of transcription, DNA-dependent; F:protein binding; C:intracellular; F:GTPase activity; P:small GTPase mediated signal transduction; C:plasma membrane		no IPS match	no IPS match	no IPS match	no IPS match	no IPS match
TSBB.R74.esd	---NA---	257	0			0			IPR003006	IPR003007	IPR003008	IPR003009	IPR003010
TSAB.R59.esd	---NA---	127	0			0			no IPS match	no IPS match	no IPS match	no IPS match	no IPS match
TSCE.R92.esd	aldehyde-alcohol dehydrogenase	483	20	8.06043E-21	97.75%	12	F:alcohol dehydrogenase (NAD) activity; C:membrane fraction; F:protein histidine kinase activity; F:iron ion binding; F:protein binding; P:alcohol metabolic process; P:oxidation reduction; P:carbon utilization; F:lyase activity; C:cytosol; F:acetaldehyde dehydrogenase (acetylating) activity; C:mitochondrion	EC:1.1.1.1; EC:2.7.13.3; EC:1.2.1.10	no IPS match	no IPS match	no IPS match	no IPS match	no IPS match
TSBP.R9.esd	---NA---	388	0			0			no IPS match	no IPS match	no IPS match	no IPS match	no IPS match
TSAT.R71.esd	hypothetical wd-repeat protein in chromosome	364	14	5.48169E-6	46.57142857142857%	0			no IPS match	no IPS match	no IPS match	no IPS match	no IPS match
TSAQ.R80.esd	---NA---	318	0			0			no IPS match	no IPS match	no IPS match	no IPS match	no IPS match
TSBL.R32.esd	---NA---	449	0			0			no IPS match	no IPS match	no IPS match	no IPS match	no IPS match
TSAH.R56.esd	---NA---	502	0			0			SignalP (SIGNALP)	SignalP (SIGNALP)	SignalP (SIGNALP)	SignalP (SIGNALP)	SignalP (SIGNALP)
TSAV.R56.esd	---NA---	449	0			0			no IPS match	no IPS match	no IPS match	no IPS match	no IPS match
TSBY.R46.esd	nadh:ubiquinone reductase 42kd subunit precurs	432	2	5.30968E-17	57.5%	0			no IPS match	no IPS match	no IPS match	no IPS match	no IPS match
TSBA.R92.esd	---NA---	388	0			3	F:transcription factor activity; C:intracellular; F:sequence-specific DNA binding		IPR000792	IPR000793	IPR000794	IPR000795	IPR000796
TSCB.R6.esd	rab-protein 8	454	20	3.33016E-19	67.3%	4	C:vacuole; P:response to cadmium ion; P:ER to Golgi vesicle-mediated transport; F:nucleotide binding		no IPS match	no IPS match	no IPS match	no IPS match	no IPS match
TSBE.R29.esd	hypothetical protein [Schistosoma mansoni]	167	1	6.33344E-10	62.0%	0			no IPS match	no IPS match	no IPS match	no IPS match	no IPS match
TSAD.R73.esd	cofilin actin-depolymerizing factor homolog	452	20	3.70673E-10	56.4%	13	P:mushroom body development; P:axonogenesis; P:leg segmentation; P:female gonad development; P:establishment of ommatidial planar polarity; P:actin filament polymerization; P:establishment of imaginal disc-derived wing hair orientation; C:cytoplasm; F:single-stranded RNA binding; F:actin binding; P:regulation of lamellipodium assembly; P:border follicle cell migration; P:cytokinesis		no IPS match	no IPS match	no IPS match	no IPS match	no IPS match
TSBD.R3.esd	---NA---	225	0			0			PTHR15904 (PANTHER), PTHR15904:SF2 (PANTHER)	PTHR15904 (PANTHER), PTHR15904:SF2 (PANTHER)	PTHR15904 (PANTHER), PTHR15904:SF2 (PANTHER)	PTHR15904 (PANTHER), PTHR15904:SF2 (PANTHER)	PTHR15904 (PANTHER), PTHR15904:SF2 (PANTHER)
TSBC.R75.esd	---NA---	450	0			0			SignalP (SIGNALP)	SignalP (SIGNALP)	SignalP (SIGNALP)	SignalP (SIGNALP)	SignalP (SIGNALP)
TSBX.R71.esd	hypothetical protein [Schistosoma mansoni]	507	1	1.14215E-12	61.0%	0			no IPS match	no IPS match	no IPS match	no IPS match	no IPS match
TSAR.R69.esd	x11 protein	479	20	8.74324E-12	90.4%	3	F:protein binding; C:cytoplasm; C:plasma membrane		SignalP (SIGNALP)	SignalP (SIGNALP)	SignalP (SIGNALP)	SignalP (SIGNALP)	SignalP (SIGNALP)
TSBT.R8.esd	tartrate fumarate subfamily fe-s type hydro-lyase beta subunit	476	20	3.92425E-28	65.8%	1	F:lyase activity		no IPS match	no IPS match	no IPS match	no IPS match	no IPS match
TSAF.R1.esd	---NA---	329	0			0			no IPS match	no IPS match	no IPS match	no IPS match	no IPS match
TSCB.R84.esd	---NA---	412	0			0			SignalP (SIGNALP)	SignalP (SIGNALP)	SignalP (SIGNALP)	SignalP (SIGNALP)	SignalP (SIGNALP)
TSAZ.R27.esd	---NA---	279	0			0			no IPS match	no IPS match	no IPS match	no IPS match	no IPS match
TSAQ.R67.esd	phosphoinositol 4-phosphate adaptor protein	499	1	2.37242E-4	57.0%	0			no IPS match	no IPS match	no IPS match	no IPS match	no IPS match
TSAM.R63.esd	---NA---	108	0			0			no IPS match	no IPS match	no IPS match	no IPS match	no IPS match
TSAU.R58.esd	---NA---	453	0			0			no IPS match	no IPS match	no IPS match	no IPS match	no IPS match
TSAX.R72.esd	---NA---	508	0			0			no IPS match	no IPS match	no IPS match	no IPS match	no IPS match
TSAG.R39.esd	---NA---	361	0			0			no IPS match	no IPS match	no IPS match	no IPS match	no IPS match
TSAZ.R48.esd	pre-mrna processing factor 8	485	20	7.80717E-16	90.5%	8	C:U5 snRNP; P:response to stimulus; ; F:RNA binding; F:protein binding; C:nuclear speck; P:visual perception; P:nuclear mRNA splicing, via spliceosome		no IPS match	no IPS match	no IPS match	no IPS match	no IPS match
TSBR.R51.esd	phosphogluconate dehydrogenase	417	20	3.01136E-8	62.4%	10	C:soluble fraction; P:pentose biosynthetic process; F:phosphoglycerate dehydrogenase activity; C:microsome; P:D-gluconate metabolic process; P:pentose-phosphate shunt, oxidative branch; F:carboxylic acid binding; F:phosphogluconate dehydrogenase (decarboxylating) activity; F:NADP or NADPH binding; F:sugar binding	EC:1.1.1.95; EC:1.1.1.44	no IPS match	no IPS match	no IPS match	no IPS match	no IPS match
TSBH.R58.esd	---NA---	293	0			0			no IPS match	no IPS match	no IPS match	no IPS match	no IPS match
TSBS.R2.esd	---NA---	451	0			0			no IPS match	no IPS match	no IPS match	no IPS match	no IPS match
TSCB.R7.esd	---NA---	367	0			0			SignalP (SIGNALP)	SignalP (SIGNALP)	SignalP (SIGNALP)	SignalP (SIGNALP)	SignalP (SIGNALP)
TSAD.R18.esd	limb girdle muscular dystrophy 2b (autosomal recessive) partial	376	20	1.08665E-9	79.25%	11	P:blood circulation; C:endomembrane system; P:muscle contraction; C:plasma membrane; F:protein binding; C:organelle membrane; F:calcium ion binding; C:integral to membrane; C:nucleus; C:cytoplasmic vesicle; C:intracellular organelle part		no IPS match	no IPS match	no IPS match	no IPS match	no IPS match
TSBR.R72.esd	ubiquitin-protein ligase bre1	512	2	5.25829E-5	63.5%	0			no IPS match	no IPS match	no IPS match	no IPS match	no IPS match
TSBR.R13.esd	---NA---	474	0			0			no IPS match	no IPS match	no IPS match	no IPS match	no IPS match
TSAT.R90.esd	tagaturonate reductase	457	20	1.59666E-56	41.0%	10	F:NAD or NADH binding; F:coenzyme binding; F:tagaturonate reductase activity; C:cytoplasm; P:oxidation reduction; F:oxidoreductase activity; F:catalytic activity; P:metabolic process; P:D-galacturonate catabolic process; F:binding		no IPS match	no IPS match	no IPS match	no IPS match	no IPS match
TSAX.R47.esd	phosphogluconate mutase	475	20	1.10079E-38	68.65%	3	F:metal ion binding; P:glycogen biosynthetic process; F:phosphoglucomutase activity	EC:5.4.2.2	no IPS match	no IPS match	no IPS match	no IPS match	no IPS match
TSAI.R9.esd	---NA---	511	0			0			no IPS match	no IPS match	no IPS match	no IPS match	no IPS match
TSAN.R40.esd	---NA---	325	0			0			no IPS match	no IPS match	no IPS match	no IPS match	no IPS match
TSAJ.R55.esd	cg7222 cg7222-pa	498	20	1.09439E-25	70.1%	1	P:convergent extension involved in gastrulation		no IPS match	no IPS match	no IPS match	no IPS match	no IPS match
TSCH.R48.esd	protein phosphatase 4 regulatory subunit 2	462	20	1.27401E-20	64.75%	5	P:RNA splicing; P:protein modification process; F:protein binding; P:mRNA processing; C:centrosome		no IPS match	no IPS match	no IPS match	no IPS match	no IPS match
TSAY.R37.esd	mrna cleavage stimulating 50kd-	290	19	6.85098E-12	80.73684210526316%	0			no IPS match	no IPS match	no IPS match	no IPS match	no IPS match
TSAJ.R30.esd	guanyl-nucleotide exchange factor	305	1	3.02658E-4	68.0%	0			no IPS match	no IPS match	no IPS match	no IPS match	no IPS match
TSBL.R69.esd	---NA---	313	0			0			SignalP (SIGNALP)	SignalP (SIGNALP)	SignalP (SIGNALP)	SignalP (SIGNALP)	SignalP (SIGNALP)
TSBX.R44.esd	sjchgc01506 protein	447	2	4.11624E-9	74.5%	1	F:binding		no IPS match	no IPS match	no IPS match	no IPS match	no IPS match
TSBE.R22.esd	---NA---	332	0			0			no IPS match	no IPS match	no IPS match	no IPS match	no IPS match
TSBZ.R36.esd	endoplasmic reticulum oxidoreductin 1	504	20	1.15178E-17	68.6%	4	P:brown fat cell differentiation; P:protein folding; F:oxidoreductase activity; C:endoplasmic reticulum membrane		SignalP (SIGNALP)	SignalP (SIGNALP)	SignalP (SIGNALP)	SignalP (SIGNALP)	SignalP (SIGNALP)
TSAA.R21.esd	tata-box-binding protein	551	20	7.6034E-46	89.25%	14	P:tRNA transcription from RNA polymerase III promoter; P:regulation of transcription from RNA polymerase III promoter; P:gastrulation; P:transcription initiation from RNA polymerase II promoter; P:oxidation reduction; F:2-alkenal reductase activity; C:transcription factor TFIIIB complex; P:snRNA transcription from RNA polymerase III promoter; F:transcription factor activity; F:transcription facto…	EC:1.3.1.74	no IPS match	no IPS match	no IPS match	no IPS match	no IPS match
TSAY.R52.esd	---NA---	154	0			0			no IPS match	no IPS match	no IPS match	no IPS match	no IPS match
TSBP.R88.esd	---NA---	486	0			0			SignalP (SIGNALP)	SignalP (SIGNALP)	SignalP (SIGNALP)	SignalP (SIGNALP)	SignalP (SIGNALP)
TSAO.R20.esd	riboflavin kinase	415	20	2.14576E-10	74.75%	5	F:metal ion binding; F:riboflavin kinase activity; P:riboflavin biosynthetic process; C:cytosol; F:nucleotide binding	EC:2.7.1.26	no IPS match	no IPS match	no IPS match	no IPS match	no IPS match
TSAY.R32.esd	---NA---	461	0			0			no IPS match	no IPS match	no IPS match	no IPS match	no IPS match
TSAH.R28.esd	60s ribosomal protein l13a	454	20	2.21826E-39	80.4%	3	F:structural constituent of ribosome; C:large ribosomal subunit; P:translation	EC:3.6.5.3	SignalP (SIGNALP)	SignalP (SIGNALP)	SignalP (SIGNALP)	SignalP (SIGNALP)	SignalP (SIGNALP)
TSBA.R45.esd	nadh dehydrogenase subunit 5	454	20	4.18346E-38	81.75%	3	P:ATP synthesis coupled electron transport; C:mitochondrion; F:NADH dehydrogenase (ubiquinone) activity	EC:1.6.5.3	SignalP (SIGNALP)	SignalP (SIGNALP)	SignalP (SIGNALP)	SignalP (SIGNALP)	SignalP (SIGNALP)
TSAI.R91.esd	---NA---	393	0			0			SignalP (SIGNALP)	SignalP (SIGNALP)	SignalP (SIGNALP)	SignalP (SIGNALP)	SignalP (SIGNALP)
TSAW.R75.esd	---NA---	382	0			0			SignalP (SIGNALP)	SignalP (SIGNALP)	SignalP (SIGNALP)	SignalP (SIGNALP)	SignalP (SIGNALP)
TSBV.R32.esd	golgi snap receptor complex member 1	463	20	4.01383E-12	54.75%	6	P:intra-Golgi vesicle-mediated transport; F:SNAP receptor activity; C:Golgi trans cisterna; P:retrograde transport, endosome to Golgi; P:ER to Golgi vesicle-mediated transport; C:membrane part		SignalP (SIGNALP)	SignalP (SIGNALP)	SignalP (SIGNALP)	SignalP (SIGNALP)	SignalP (SIGNALP)
TSBW.R44.esd	---NA---	504	0			0			no IPS match	no IPS match	no IPS match	no IPS match	no IPS match
